# Supplementary material for: Impact of Atrazine on Sucrose Sensitivity in Honey Bees
Source: Insects. 2025 May 3;16(5):491. doi: 10.3390/insects16050491 (PMC12112258; doi:10.3390/insects16050491)
Supplement: Supplementary file 1 [file insects-16-00491-s001.zip › Table S3.xlsx]

## Sheet: CK-vs-AT.filter.DEGs
id	CK_mean	AT_mean	log2(fc)	PValue	Description	Direction (AT VS CK)
MSTRG.4240	1.08833	0.001	-10.0879	0.0136882	-	Downregulation
MSTRG.7850	0.979	0.001	-9.93517	0.0118242	E3 ubiquitin-protein ligase MARCH8 [Apis mellifera]	Downregulation
ncbi_113218895	2.30867	0.0733333	-4.97645	0.0164371	PREDICTED: glutamyl-tRNA(Gln) amidotransferase subunit C, mitochondrial [Apis florea]	Downregulation
ncbi_113218520	0.551667	0.0223333	-4.62653	0.0250063	Ataxin-2-like protein [Habropoda laboriosa]	Downregulation
ncbi_100576529	0.502333	0.051	-3.30008	0.0226453	Heparanase, partial [Eufriesea mexicana]	Downregulation
ncbi_726072	1.11833	0.123667	-3.17682	0.0475805	PREDICTED: ferric-chelate reductase 1-like [Apis dorsata]	Downregulation
ncbi_107965310	0.672667	0.0786667	-3.09607	0.0263573	PREDICTED: LOW QUALITY PROTEIN: leucine-rich PPR motif-containing protein, mitochondrial, partial [Apis florea]	Downregulation
MSTRG.3904	26.393	4.068	-2.69776	1.1816e-07	-	Downregulation
ncbi_107965656	1.538	0.328667	-2.22636	0.0190124	PREDICTED: probable serine/threonine-protein kinase clkA [Eufriesea mexicana]	Downregulation
ncbi_724616	8.814	2.38233	-1.88742	0.00233996	PREDICTED: neprilysin-2 isoform X1 [Apis mellifera]	Downregulation
ncbi_408443	5.325	1.59567	-1.73862	0.0193549	PREDICTED: protein zerknuellt 1-like [Eufriesea mexicana]	Downregulation
ncbi_102654676	1.62067	0.522333	-1.63354	0.0133311	PREDICTED: neurofilament heavy polypeptide-like [Apis mellifera]	Downregulation
ncbi_807692	173.809	61.7553	-1.49287	2.83211e-05	NADH dehydrogenase subunit 1	Downregulation
ncbi_100577644	8.59667	3.07333	-1.48397	0.0339482	PREDICTED: mitochondrial assembly of ribosomal large subunit protein 1 [Apis mellifera]	Downregulation
ncbi_726654	5.55967	1.996	-1.47789	0.0447476	PREDICTED: T-box protein H15-like [Apis mellifera]	Downregulation
ncbi_551556	10.8353	4.08533	-1.40722	0.0162226	PREDICTED: dentin sialophosphoprotein-like [Apis mellifera]	Downregulation
MSTRG.11633	6.655	2.544	-1.38734	0.00911881	ATP-binding cassette sub-family G member [Apis mellifera carnica]	Downregulation
ncbi_725351	3.16067	1.226	-1.36627	0.036154	PREDICTED: aldose 1-epimerase-like isoform X1 [Apis mellifera]	Downregulation
ncbi_107965072	10.3597	4.085	-1.34257	0.00476656	PREDICTED: uncharacterized protein LOC107965072 isoform X1 [Apis mellifera]	Downregulation
ncbi_412230	4.01833	1.62633	-1.30497	0.00251598	PREDICTED: LOW QUALITY PROTEIN: dynein heavy chain 3, axonemal [Apis mellifera]	Downregulation
ncbi_100576182	4.926	2.002	-1.29897	0.032705	PREDICTED: pupal cuticle protein G1A-like [Apis mellifera]	Downregulation
ncbi_100576736	5.26533	2.17967	-1.27242	0.0446242	PREDICTED: uncharacterized protein LOC100576736 [Apis mellifera]	Downregulation
ncbi_100576781	11.938	4.94767	-1.27074	0.0136495	PREDICTED: 15-hydroxyprostaglandin dehydrogenase [NAD(+)]-like isoform X1 [Apis dorsata]	Downregulation
ncbi_100578547	10.4667	4.412	-1.2463	0.0215789	PREDICTED: uncharacterized protein LOC107995109 isoform X3 [Apis cerana]	Downregulation
ncbi_113218833	16.1853	6.84533	-1.24149	0.026873	PREDICTED: transmembrane protein 234 homolog [Apis cerana]	Downregulation
ncbi_409814	59.261	25.0643	-1.24145	0.00234682	PREDICTED: beta-glucuronidase [Apis mellifera]	Downregulation
ncbi_726121	12.0193	5.111	-1.23368	0.0321112	PREDICTED: golgin subfamily A member 6-like protein 22 [Apis mellifera]	Downregulation
MSTRG.11516	3.92467	1.82833	-1.10204	0.00639793	unnamed protein product, partial [Heterotrigona itama]	Downregulation
ncbi_411614	31.6733	14.77	-1.1006	0.00833944	PREDICTED: neuropeptide Y receptor-like isoform X1 [Apis mellifera]	Downregulation
ncbi_100578156	34.2527	16.193	-1.08085	0.0316403	PREDICTED: protein PXR1-like [Eufriesea mexicana]	Downregulation
ncbi_724458	1.49133	0.720333	-1.04987	0.0464508	PREDICTED: achaete-scute complex protein T3-like [Apis mellifera]	Downregulation
ncbi_409648	318.426	154.178	-1.04636	0.0202852	PREDICTED: protein piccolo [Polistes dominula]	Downregulation
ncbi_807698	1218.84	600.655	-1.0209	0.000120533	NADH dehydrogenase subunit 5	Downregulation
ncbi_725557	14.011	7.001	-1.00093	0.00563405	PREDICTED: cuticle protein 19 isoform X3 [Apis mellifera]	Downregulation
ncbi_102656618	32.169	16.1877	-0.990776	0.00282741	Ankyrin repeat domain-containing protein 33B, partial [Melipona quadrifasciata]	Downregulation
ncbi_410465	26.661	13.6037	-0.970735	0.01207	PREDICTED: UNC93-like protein [Apis mellifera]	Downregulation
ncbi_113219406	3.064	1.57733	-0.957929	0.0457889	glucuronate isomerase [Lasius niger]	Downregulation
ncbi_408423	45.5673	23.524	-0.953867	0.0471911	PREDICTED: foxP protein isoform X17 [Apis mellifera]	Downregulation
ncbi_410996	66.3097	34.2733	-0.952133	0.0163633	PREDICTED: tubulin beta chain [Apis mellifera]	Downregulation
ncbi_113218866	14.06	7.37133	-0.931599	0.029221	Centrosomal protein of 135 kDa [Habropoda laboriosa]	Downregulation
ncbi_412934	23.6157	12.4707	-0.921206	0.0331627	PREDICTED: potassium voltage-gated channel protein Shaw isoform X1 [Apis mellifera]	Downregulation
ncbi_408845	131.09	69.7887	-0.909489	0.040092	PREDICTED: protein unc-79 homolog isoform X1 [Apis dorsata]	Downregulation
MSTRG.1787	22.7477	12.2087	-0.897813	0.0144598	-	Downregulation
ncbi_409981	43.888	23.8003	-0.882845	0.0311644	PREDICTED: probable GPI-anchored adhesin-like protein PGA55 [Apis cerana]	Downregulation
ncbi_100578524	26.9053	14.8003	-0.862263	0.0370688	PREDICTED: uncharacterized protein LOC100578524 isoform X1 [Apis mellifera]	Downregulation
ncbi_100578257	32.6347	17.992	-0.85905	0.0291097	PREDICTED: uncharacterized protein LOC100578257 [Apis mellifera]	Downregulation
ncbi_725699	6.73067	3.759	-0.8404	0.0449783	Beta-scruin [Eufriesea mexicana]	Downregulation
ncbi_725498	17.0187	9.53333	-0.836065	0.00448659	PREDICTED: protein mesh-like [Apis mellifera]	Downregulation
ncbi_409673	1.894	1.06667	-0.828327	0.0276041	PREDICTED: DNA polymerase epsilon catalytic subunit A [Apis mellifera]	Downregulation
ncbi_408661	11.7373	6.66833	-0.815707	0.0436352	Zinc finger protein jing like protein [Eufriesea mexicana]	Downregulation
ncbi_725108	12.7117	7.28167	-0.803813	0.0284796	PREDICTED: early nodulin-75 isoform X2 [Apis mellifera]	Downregulation
ncbi_411073	16.2743	9.348	-0.799869	0.00898769	PREDICTED: cilia- and flagella-associated protein 57 [Apis mellifera]	Downregulation
ncbi_100578542	30.93	18.1857	-0.766205	0.0203366	PREDICTED: FMRFamide-related peptides-like [Apis cerana]	Downregulation
ncbi_100577829	6.34033	3.75933	-0.754082	0.0414023	PREDICTED: uncharacterized protein LOC100577829 isoform X1 [Apis mellifera]	Downregulation
ncbi_552311	4.06567	2.443	-0.734838	0.0478759	PREDICTED: T-box transcription factor TBX10-like isoform X1 [Apis mellifera]	Downregulation
MSTRG.8256	209.819	127.147	-0.722649	0.0136779	histone-lysine N-methyltransferase SETMAR-like [Polistes fuscatus]	Downregulation
ncbi_411303	29.965	18.168	-0.721879	0.038364	nicotinic acetylcholine receptor alpha9 subunit precursor [Apis mellifera]	Downregulation
ncbi_102654736	5.79467	3.51833	-0.719834	0.0428873	PREDICTED: zinc finger protein 239-like [Apis mellifera]	Downregulation
ncbi_409970	61.526	37.4637	-0.715704	0.0267671	PREDICTED: thrombospondin type-1 domain-containing protein 4-like [Apis mellifera]	Downregulation
ncbi_411899	139.818	86.179	-0.698138	0.044821	gram-negative bacteria-binding protein 1-2 precursor [Apis mellifera]	Downregulation
ncbi_409192	78.6223	48.5443	-0.695636	0.0193504	PREDICTED: probable phospholipid-transporting ATPase VD [Apis mellifera]	Downregulation
ncbi_410918	99.6703	61.9083	-0.687031	0.038609	PREDICTED: protein tramtrack, alpha isoform isoform X1 [Apis mellifera]	Downregulation
ncbi_725391	37.896	23.7273	-0.675496	0.0213262	Low-density lipoprotein receptor-related protein [Habropoda laboriosa]	Downregulation
ncbi_100576569	40.314	25.4163	-0.665525	0.0293651	PREDICTED: trichohyalin-like [Apis dorsata]	Downregulation
ncbi_409876	89.405	57.421	-0.638777	0.0492345	PREDICTED: interferon regulatory factor 2-binding protein-like B [Apis mellifera]	Downregulation
ncbi_100576247	85.3807	54.888	-0.637419	0.0454864	PREDICTED: frizzled-2 isoform X1 [Apis mellifera]	Downregulation
ncbi_408789	1251.63	818.632	-0.612517	0.0136734	PREDICTED: uncharacterized protein LOC102676483 [Apis dorsata]	Downregulation
ncbi_725634	32.6883	21.3963	-0.611412	0.0264942	PREDICTED: uncharacterized protein LOC725634 isoform X1 [Apis mellifera]	Downregulation
ncbi_410006	107.884	70.9467	-0.60467	0.0197168	PREDICTED: uncharacterized protein LOC410006 isoform X1 [Apis mellifera]	Downregulation
ncbi_408331	129.953	85.8873	-0.597473	0.012298	PREDICTED: histone deacetylase 4 isoform X1 [Apis mellifera]	Downregulation
ncbi_551490	91.9367	61.1613	-0.588021	0.042469	PREDICTED: collagen alpha chain CG42342-like isoform X1 [Apis florea]	Downregulation
ncbi_413676	40.5877	27.056	-0.585093	0.0269962	patched-related protein [Apis mellifera scutellata]	Downregulation
ncbi_100577456	4.01133	6.16767	0.620643	0.0130928	PREDICTED: fibrillin-2-like [Apis mellifera]	upregulation
ncbi_410492	32.0863	50.006	0.640142	0.0429021	PREDICTED: cytochrome P450 9e2 [Apis mellifera]	upregulation
ncbi_100577320	6.604	10.3723	0.651328	0.0398432	PREDICTED: uncharacterized protein LOC100577320 [Apis mellifera]	upregulation
ncbi_413588	11.6107	18.3113	0.657286	0.0361994	PREDICTED: bystin [Apis mellifera]	upregulation
ncbi_726268	89.0653	141.352	0.66636	0.0256693	PREDICTED: uncharacterized protein LOC726268 [Apis mellifera]	upregulation
ncbi_726839	11.245	17.9237	0.672582	0.0474293	PREDICTED: facilitated trehalose transporter Tret1-like isoform X1 [Apis mellifera]	upregulation
ncbi_413577	13.538	21.7833	0.68621	0.00434602	PREDICTED: serine/threonine-protein kinase 32B isoform X1 [Apis mellifera]	upregulation
ncbi_725922	3.245	5.377	0.728583	0.0415542	PREDICTED: mitochondrial basic amino acids transporter-like isoform X1 [Apis mellifera]	upregulation
ncbi_102653893	7.90467	13.1763	0.737172	0.043641	PREDICTED: Meckel syndrome type 1 protein [Apis mellifera]	upregulation
ncbi_413142	37.07	61.8117	0.737627	0.0444409	PREDICTED: protein sarah [Apis cerana]	upregulation
ncbi_725103	146.214	247.154	0.757327	0.0175049	chemosensory protein 6 precursor [Apis mellifera]	upregulation
ncbi_552728	9.90867	16.92	0.771967	0.0352405	PREDICTED: poly(U)-specific endoribonuclease homolog [Apis dorsata]	upregulation
ncbi_411253	25.3427	43.2837	0.772254	0.0371083	MAM domain-containing glycosylphosphatidylinositol anchor protein 1, partial [Melipona quadrifasciata]	upregulation
ncbi_725245	3.80967	6.51033	0.773067	0.0202874	PREDICTED: protein eiger-like isoform X1 [Apis mellifera]	upregulation
ncbi_408622	52.322	90.8083	0.795407	0.000373423	PREDICTED: protein henna isoform X1 [Apis mellifera]	upregulation
ncbi_724227	9.10367	15.8363	0.798719	0.0338301	PREDICTED: synaptic vesicle glycoprotein 2B-like [Apis mellifera]	upregulation
ncbi_408470	19.3463	33.681	0.799875	0.0238701	PREDICTED: NAD kinase-like isoform X1 [Apis mellifera]	upregulation
ncbi_410824	17.5733	31.0733	0.822289	0.0461077	PREDICTED: spondin-1 [Apis mellifera]	upregulation
ncbi_100577527	52.4647	93.929	0.840225	0.0330256	transcriptional regulator for cysteine regulon [Lasius niger]	upregulation
ncbi_409821	1.00167	1.79367	0.840509	0.00434854	PREDICTED: LOW QUALITY PROTEIN: twitchin [Apis mellifera]	upregulation
ncbi_100578084	22.137	39.711	0.843079	0.0386247	PREDICTED: leucine-rich repeat transmembrane neuronal protein 2-like [Apis cerana]	upregulation
ncbi_409602	28.9767	52.3253	0.852618	0.019435	PREDICTED: circadian clock-controlled protein-like [Apis mellifera]	upregulation
ncbi_410211	21.647	39.2947	0.860166	0.00012243	PREDICTED: zinc finger protein 845 isoform X3 [Apis mellifera]	upregulation
ncbi_724971	7.901	14.4823	0.874187	0.000596667	Neurotrypsin [Dufourea novaeangliae]	upregulation
ncbi_724993	33.563	62.8353	0.904704	0.0269529	PREDICTED: kielin/chordin-like protein [Apis cerana]	upregulation
ncbi_551232	25.3007	48.945	0.951986	0.0378611	PREDICTED: nuclear receptor subfamily 4 group A member 2 isoform X1 [Apis mellifera]	upregulation
ncbi_724208	4.25167	8.235	0.95374	0.0435782	PREDICTED: venom protease-like [Apis mellifera]	upregulation
ncbi_410862	1.943	3.84967	0.986448	0.0164872	PREDICTED: solute carrier family 41 member 3-like isoform X1 [Apis mellifera]	upregulation
ncbi_725696	11.5463	22.9987	0.994115	0.0447368	PREDICTED: RNA polymerase-associated protein Rtf1 [Apis mellifera]	upregulation
ncbi_410829	1.96967	4.00633	1.02433	0.00396601	PREDICTED: ATP-binding cassette sub-family A member 12 isoform X2 [Apis cerana]	upregulation
ncbi_107965577	12.4533	25.4627	1.03185	0.0212146	PREDICTED: protein ORAOV1 homolog [Bombus terrestris]	upregulation
ncbi_102655332	2.70333	5.534	1.03358	0.0150382	PREDICTED: protein orai-2-like [Apis mellifera]	upregulation
ncbi_724694	17.5737	36.4107	1.05095	0.0142008	cuticular protein 22 precursor [Apis mellifera]	upregulation
ncbi_724899	13.9617	29.139	1.06148	0.0152545	PREDICTED: lysozyme c-1-like [Apis florea]	upregulation
ncbi_113218569	3.05567	6.505	1.09006	0.047468	PREDICTED: sodium-coupled monocarboxylate transporter 1-like isoform X3 [Apis dorsata]	upregulation
ncbi_100578467	7.10267	15.162	1.09403	0.0228652	PREDICTED: protein Star-like [Apis mellifera]	upregulation
ncbi_408420	3.19333	6.829	1.09661	0.00124819	PREDICTED: serine-rich adhesin for platelets isoform X1 [Apis mellifera]	upregulation
ncbi_551401	1.584	3.405	1.10408	0.0261098	PREDICTED: cytosolic 10-formyltetrahydrofolate dehydrogenase [Apis mellifera]	upregulation
ncbi_552461	25.8357	56.1047	1.11876	0.0310242	PREDICTED: four-domain proteases inhibitor-like [Bombus terrestris]	upregulation
ncbi_724187	1.07967	2.44633	1.18004	0.0234287	PREDICTED: leucine-rich repeat neuronal protein 3-like isoform X1 [Apis mellifera]	upregulation
ncbi_408583	26.0937	59.242	1.18292	0.0188827	-	upregulation
ncbi_724777	33.3277	77.3777	1.2152	0.0277559	cuticular protein 14 precursor [Apis mellifera]	upregulation
ncbi_100576934	1.694	4.00367	1.24089	0.0383906	PREDICTED: uncharacterized protein LOC100576934 [Apis mellifera]	upregulation
ncbi_409715	6.59533	15.7727	1.25791	0.0417008	PREDICTED: bumetanide-sensitive sodium-(potassium)-chloride cotransporter [Apis mellifera]	upregulation
ncbi_409852	5.00233	12.1753	1.28329	0.0177776	PREDICTED: mediator of RNA polymerase II transcription subunit 15 [Megachile rotundata]	upregulation
ncbi_410626	1.94467	4.753	1.28932	0.0221659	PREDICTED: sodium-coupled monocarboxylate transporter 1 [Apis mellifera]	upregulation
ncbi_413000	1.601	3.94	1.29922	0.0254785	PREDICTED: proton-coupled amino acid transporter 1 [Apis mellifera]	upregulation
ncbi_726286	11.2367	28.302	1.33269	0.00489794	PREDICTED: LOW QUALITY PROTEIN: transmembrane protease serine 9-like [Apis florea]	upregulation
ncbi_408830	0.344	0.885	1.36327	0.0107048	PREDICTED: muscle M-line assembly protein unc-89 isoform X1 [Apis mellifera]	upregulation
ncbi_102656656	0.327333	0.864667	1.40138	0.0294061	PREDICTED: fatty acyl-CoA synthetase and RNA processing-associated kinase 1 [Apis florea]	upregulation
ncbi_408888	5.50233	14.551	1.403	0.0454064	PREDICTED: leucine-rich repeats and immunoglobulin-like domains protein 1 [Apis mellifera]	upregulation
ncbi_412641	0.73	1.95867	1.4239	0.0129995	PREDICTED: EF-hand domain-containing family member C2-like isoform X1 [Apis mellifera]	upregulation
ncbi_724765	0.684667	1.848	1.43249	0.0154076	PREDICTED: protein embryonic gonad isoform X1 [Apis mellifera]	upregulation
ncbi_410326	6.97533	19.3473	1.4718	0.00190771	PREDICTED: Krueppel-like factor 10 [Apis mellifera]	upregulation
ncbi_413047	1.006	2.834	1.49421	0.0105637	PREDICTED: venom carboxylesterase-6-like [Apis mellifera]	upregulation
ncbi_411659	20.6873	58.428	1.49791	0.00128176	PREDICTED: troponin C isoform X1 [Nasonia vitripennis]	upregulation
MSTRG.6108	3.63533	10.9957	1.59678	0.000489371	secapin-3 precursor [Apis mellifera]	upregulation
ncbi_409490	16.576	50.4987	1.60715	0.00392362	PREDICTED: glutathione S-transferase D1 isoform X1 [Apis mellifera]	upregulation
ncbi_100576555	1.149	3.59133	1.64414	0.0381684	PREDICTED: cytochrome b561 domain-containing protein 2-like [Apis mellifera]	upregulation
ncbi_726750	2.41333	7.72633	1.67876	0.00597378	PREDICTED: fibroin heavy chain isoform X1 [Apis mellifera]	upregulation
ncbi_726798	0.649	2.10867	1.70004	0.0345586	PREDICTED: sn1-specific diacylglycerol lipase beta [Apis mellifera]	upregulation
ncbi_410228	3.61067	11.8867	1.71901	0.00136807	PREDICTED: cAMP-dependent protein kinase catalytic subunit PRKX isoform X1 [Apis mellifera]	upregulation
ncbi_100576326	27.1657	90.1167	1.73001	0.000561025	PREDICTED: serine protease 44 isoform X1 [Apis mellifera]	upregulation
ncbi_551176	47.0167	165.744	1.81772	5.51003e-05	PREDICTED: actin, clone 205-like isoform X1 [Apis florea]	upregulation
ncbi_411406	1.59233	5.62867	1.82165	0.048469	PREDICTED: zinc metalloproteinase nas-15-like isoform X1 [Apis mellifera]	upregulation
ncbi_100576901	0.329	1.22667	1.89858	0.0224403	PREDICTED: cGMP-dependent protein kinase 1-like isoform X1 [Apis mellifera]	upregulation
ncbi_725541	0.577333	2.168	1.90889	0.0194615	PREDICTED: protein spaetzle 5 isoform X1 [Cerapachys biroi]	upregulation
ncbi_725387	2.327	9.303	1.99922	0.00102636	PREDICTED: probable cyclin-dependent serine/threonine-protein kinase DDB_G0292550 [Apis cerana]	upregulation
ncbi_494503	11.916	49.2633	2.04761	4.70441e-05	PREDICTED: troponin C-like isoform X1 [Apis dorsata]	upregulation
ncbi_552523	0.444667	1.847	2.05439	0.012492	PREDICTED: L-threonine ammonia-lyase isoform X2 [Apis mellifera]	upregulation
ncbi_552216	0.225	0.939	2.0612	0.0165114	PREDICTED: adenylate cyclase type 2 [Apis mellifera]	upregulation
ncbi_409805	11.4307	48.9253	2.09767	1.58351e-05	PREDICTED: uncharacterized protein LOC409805 isoform X1 [Apis mellifera]	upregulation
ncbi_409843	7.24633	33.3123	2.20073	6.95052e-07	PREDICTED: myosin heavy chain, muscle isoform X2 [Apis mellifera]	upregulation
ncbi_410204	2.104	9.88967	2.23279	0.018412	PREDICTED: titin-like [Apis mellifera]	upregulation
ncbi_100576703	0.646333	3.174	2.29595	1.48973e-05	PREDICTED: sarcalumenin [Apis mellifera]	upregulation
ncbi_100576270	2.43433	12.1043	2.31392	0.0142757	PREDICTED: ribonuclease UK114 isoform X1 [Apis mellifera]	upregulation
ncbi_411184	4.60833	23.6837	2.36158	7.00749e-07	PREDICTED: troponin T, skeletal muscle isoform X2 [Apis mellifera]	upregulation
ncbi_551369	52.2467	272.067	2.38055	1.04123e-06	PREDICTED: actin, clone 205-like isoform X1 [Apis florea]	upregulation
ncbi_410815	11.5163	60.5793	2.39514	5.83026e-07	PREDICTED: troponin I isoform X1 [Apis mellifera]	upregulation
ncbi_726134	0.65	3.47167	2.41712	0.00208085	PREDICTED: carboxylesterase isoform X1 [Apis mellifera]	upregulation
ncbi_408603	1.72433	9.94633	2.52813	0.0163471	PREDICTED: glucose dehydrogenase [FAD, quinone] [Apis mellifera]	upregulation
ncbi_494501	0.955333	5.51867	2.53024	0.000835046	PREDICTED: troponin C-like isoform X1 [Apis cerana]	upregulation
ncbi_410058	19.8047	115.335	2.54191	2.84883e-09	PREDICTED: myosin light chain alkali isoform X1 [Apis mellifera]	upregulation
ncbi_107965562	5.369	31.308	2.54381	1.26334e-06	PREDICTED: muscle-specific protein 20-like [Apis mellifera]	upregulation
ncbi_727110	6.924	40.7727	2.55792	0.0305085	PREDICTED: major royal jelly protein 1 [Apis mellifera]	upregulation
ncbi_725305	3.42433	21.8367	2.67286	0.0197646	PREDICTED: protein PFC0760c-like [Apis cerana]	upregulation
ncbi_410736	0.110667	0.714667	2.69105	0.0011785	Nose resistant to fluoxetine protein 6 [Eufriesea mexicana]	upregulation
ncbi_726850	0.397	2.79367	2.81495	0.0105956	PREDICTED: cytochrome b5-like [Apis mellifera]	upregulation
ncbi_411978	0.730333	5.23	2.84018	0.00402145	PREDICTED: myrosinase 1-like [Apis mellifera]	upregulation
ncbi_408414	12.505	91.405	2.86977	1.0058e-08	PREDICTED: tropomyosin-1 [Apis mellifera]	upregulation
ncbi_408972	29.6677	219.259	2.88567	1.66567e-08	PREDICTED: muscle-specific protein 20-like [Apis dorsata]	upregulation
ncbi_102655585	0.225	1.68867	2.90789	0.0279566	PREDICTED: uncharacterized protein LOC102655585 [Apis mellifera]	upregulation
ncbi_410370	2.501	19.0493	2.92916	9.23751e-05	PREDICTED: actin-binding Rho-activating protein-like isoform X1 [Apis mellifera]	upregulation
ncbi_410705	0.0596667	0.458667	2.94245	0.0342481	PREDICTED: synaptic vesicle glycoprotein 2C-like isoform X1 [Apis mellifera]	upregulation
ncbi_113219195	6.936	56.199	3.01837	0.0193474	PREDICTED: histone H2A.Z-specific chaperone CHZ1-like [Apis cerana]	upregulation
MSTRG.12520	0.55	4.53267	3.04286	0.0357987	uncharacterized protein LOC108002414 [Apis cerana]	upregulation
ncbi_113218867	2.836	23.741	3.06545	1.51131e-08	PREDICTED: paramyosin, long form-like [Apis mellifera]	upregulation
ncbi_408532	2.96433	24.8533	3.06766	3.76552e-08	PREDICTED: myophilin [Apis mellifera]	upregulation
ncbi_411285	3.49033	29.8207	3.09488	1.0062e-10	PREDICTED: muscle LIM protein Mlp84B-like isoform X1 [Apis mellifera]	upregulation
ncbi_409740	1.758	15.288	3.12039	0.0106804	PREDICTED: alpha-tocopherol transfer protein-like [Apis mellifera]	upregulation
ncbi_409787	0.940667	8.289	3.13944	7.24759e-13	paramyosin, long form	upregulation
ncbi_408379	30.7923	281.75	3.19377	7.58067e-09	troponin C type IIIa [Apis mellifera]	upregulation
ncbi_409881	23.023	224.462	3.28532	8.10277e-11	PREDICTED: myosin regulatory light chain 2 [Apis mellifera]	upregulation
ncbi_413264	1.52433	16.1167	3.4023	0.00888546	PREDICTED: cytochrome b5-related protein-like [Apis cerana]	upregulation
ncbi_413833	0.875	9.63633	3.46113	6.34402e-05	PREDICTED: cytochrome P450 4C1 [Apis mellifera]	upregulation
ncbi_413894	0.0873333	0.997	3.51299	0.0129554	PREDICTED: yellow-e3 isoform X1 [Apis mellifera]	upregulation
ncbi_411257	0.409	5.93667	3.85948	7.02483e-05	alpha-glucosidase precursor [Apis mellifera]	upregulation
ncbi_406134	0.361333	5.263	3.86448	0.0117516	mast cell degranulating peptide preproprotein [Apis mellifera]	upregulation
ncbi_107964258	0.0526667	0.791333	3.90932	0.0346481	PREDICTED: spermatogenesis-associated protein 17-like [Apis mellifera]	upregulation
ncbi_100576949	0.025	0.658	4.71809	0.0149195	secapin-2 precursor [Apis mellifera]	upregulation
ncbi_100577883	1.632	51.9263	4.99175	0.000239223	cytochrome P450 4aa1-like [Apis mellifera]	upregulation
ncbi_724373	0.001	0.526333	9.03983	0.0193621	PREDICTED: homeobox protein Nkx-2.5-like [Apis mellifera]	upregulation

## Sheet: All genes
id	CK1_count	CK2_count	CK3_count	AT1_count	AT2_count	AT3_count	CK1_tpm	CK2_tpm	CK3_tpm	AT1_tpm	AT2_tpm	AT3_tpm	CK_mean	AT_mean	log2(fc)	PValue	FDR	Symbol	Description	KEGG_A_class	KEGG_B_class	Pathway	K_ID	GO Component	GO Function	GO Process	TF_family
ncbi_409787	27	8	23	163	142	194	1.318	0.602	0.902	5.352	12.686	6.829	0.940667	8.289	3.13944	7.24759e-13	7.4266e-09	Prm	-	-	-	-	-	-	-	-	--
ncbi_409881	156	120	226	4602	617	1092	20.986	24.038	24.045	415.427	151.99	105.969	23.023	224.462	3.28532	8.10277e-11	3.43684e-07	Mlc2	PREDICTED: myosin regulatory light chain 2 [Apis mellifera]	-	-	-	-	GO:0005575//cellular_component;GO:0005576//extracellular region;GO:0005622//intracellular;GO:0005623//cell;GO:0005737//cytoplasm;GO:0005856//cytoskeleton;GO:0010007//magnesium chelatase complex;GO:0015629//actin cytoskeleton;GO:0016459//myosin complex;GO:0030016//myofibril;GO:0032991//macromolecular complex;GO:0042600//chorion;GO:0043226//organelle;GO:0043228//non-membrane-bounded organelle;GO:00…	GO:0003674//molecular_function;GO:0005213//structural constituent of chorion;GO:0005488//binding;GO:0005509//calcium ion binding;GO:0005515//protein binding;GO:0016851//magnesium chelatase activity;GO:0016887//ATPase activity;GO:0043167//ion binding;GO:0043169//cation binding;GO:0046872//metal ion binding	GO:0003008//system process;GO:0003012//muscle system process;GO:0006996//organelle organization;GO:0007010//cytoskeleton organization;GO:0007304//chorion-containing eggshell formation;GO:0008150//biological_process;GO:0009405//pathogenesis;GO:0009653//anatomical structure morphogenesis;GO:0009987//cellular process;GO:0010927//cellular component assembly involved in morphogenesis;GO:0015995//chlor…	--
ncbi_411285	59	43	92	1405	170	571	3.171	3.397	3.903	50.631	16.716	22.115	3.49033	29.8207	3.09488	1.0062e-10	3.43684e-07	Mlp84B	PREDICTED: muscle LIM protein Mlp84B-like isoform X1 [Apis mellifera]	-	-	-	-	GO:0005575//cellular_component;GO:0005622//intracellular;GO:0005623//cell;GO:0005634//nucleus;GO:0005737//cytoplasm;GO:0030016//myofibril;GO:0030017//sarcomere;GO:0030018//Z disc;GO:0031674//I band;GO:0043226//organelle;GO:0043227//membrane-bounded organelle;GO:0043228//non-membrane-bounded organelle;GO:0043229//intracellular organelle;GO:0043231//intracellular membrane-bounded organelle;GO:00432…	GO:0003674//molecular_function;GO:0005198//structural molecule activity;GO:0005488//binding;GO:0008307//structural constituent of muscle;GO:0043167//ion binding;GO:0043169//cation binding;GO:0046872//metal ion binding	GO:0006996//organelle organization;GO:0007010//cytoskeleton organization;GO:0008150//biological_process;GO:0009653//anatomical structure morphogenesis;GO:0009888//tissue development;GO:0009987//cellular process;GO:0010927//cellular component assembly involved in morphogenesis;GO:0016043//cellular component organization;GO:0022603//regulation of anatomical structure morphogenesis;GO:0022607//cellu…	--
ncbi_410058	141	151	220	2370	529	841	15.606	24.678	19.13	173.153	106.527	66.324	19.8047	115.335	2.54191	2.84883e-09	7.29798e-06	Mlc1	PREDICTED: myosin light chain alkali isoform X1 [Apis mellifera]	-	-	-	-	GO:0005575//cellular_component;GO:0005622//intracellular;GO:0005623//cell;GO:0005737//cytoplasm;GO:0005856//cytoskeleton;GO:0005859//muscle myosin complex;GO:0015629//actin cytoskeleton;GO:0016459//myosin complex;GO:0016460//myosin II complex;GO:0032991//macromolecular complex;GO:0043226//organelle;GO:0043228//non-membrane-bounded organelle;GO:0043229//intracellular organelle;GO:0043232//intracel…	GO:0000146//microfilament motor activity;GO:0003674//molecular_function;GO:0003774//motor activity;GO:0003824//catalytic activity;GO:0005488//binding;GO:0005509//calcium ion binding;GO:0016462//pyrophosphatase activity;GO:0016787//hydrolase activity;GO:0016817//hydrolase activity, acting on acid anhydrides;GO:0016818//hydrolase activity, acting on acid anhydrides, in phosphorus-containing anhydri…	GO:0003008//system process;GO:0003012//muscle system process;GO:0006936//muscle contraction;GO:0007498//mesoderm development;GO:0008150//biological_process;GO:0009888//tissue development;GO:0032501//multicellular organismal process;GO:0032502//developmental process;GO:0048856//anatomical structure development	--
ncbi_408379	225	174	223	5907	757	961	31.47	36.239	24.668	554.406	193.883	96.96	30.7923	281.75	3.19377	7.58067e-09	1.55358e-05	TpnC41C	troponin C type IIIa [Apis mellifera]	-	-	-	-	-	GO:0005509//calcium ion binding;GO:0005515//protein binding;GO:0019905//syntaxin binding	GO:0006836//neurotransmitter transport	--
ncbi_408414	134	67	121	2208	285	561	15.258	11.36	10.897	168.71	59.425	46.08	12.505	91.405	2.86977	1.0058e-08	1.71774e-05	Tm2	PREDICTED: tropomyosin-1 [Apis mellifera]	Human Diseases;Organismal Systems;Organismal Systems;Human Diseases;Human Diseases	Cancer: overview;Circulatory system;Circulatory system;Cardiovascular disease;Cardiovascular disease	ko05206//MicroRNAs in cancer;ko04261//Adrenergic signaling in cardiomyocytes;ko04260//Cardiac muscle contraction;ko05414//Dilated cardiomyopathy;ko05410//Hypertrophic cardiomyopathy	K10373;K10373;K10373;K10373;K10373	GO:0005575//cellular_component;GO:0005577//fibrinogen complex;GO:0005622//intracellular;GO:0005623//cell;GO:0005737//cytoplasm;GO:0005856//cytoskeleton;GO:0005862//muscle thin filament tropomyosin;GO:0005865//striated muscle thin filament;GO:0005884//actin filament;GO:0005940//septin ring;GO:0015629//actin cytoskeleton;GO:0016021//integral component of membrane;GO:0017119//Golgi transport complex…	GO:0003674//molecular_function;GO:0003779//actin binding;GO:0005102//receptor binding;GO:0005198//structural molecule activity;GO:0005488//binding;GO:0005515//protein binding;GO:0005524//ATP binding;GO:0008017//microtubule binding;GO:0008092//cytoskeletal protein binding;GO:0008134//transcription factor binding;GO:0008307//structural constituent of muscle;GO:0008855//exodeoxyribonuclease VII acti…	GO:0000921//septin ring assembly;GO:0003008//system process;GO:0003012//muscle system process;GO:0006606//protein import into nucleus;GO:0006891//intra-Golgi vesicle-mediated transport;GO:0006936//muscle contraction;GO:0006996//organelle organization;GO:0007010//cytoskeleton organization;GO:0007015//actin filament organization;GO:0007030//Golgi organization;GO:0007059//chromosome segregation;GO:0…	--
ncbi_113218867	28	24	29	595	121	137	2.771	3.495	2.242	39.489	21.947	9.787	2.836	23.741	3.06545	1.51131e-08	2.13351e-05	Prm	PREDICTED: paramyosin, long form-like [Apis mellifera]	-	-	-	-	GO:0005737//cytoplasm;GO:0005940//septin ring;GO:0016021//integral component of membrane;GO:0016459//myosin complex	GO:0000155//phosphorelay sensor kinase activity;GO:0004673//protein histidine kinase activity;GO:0005524//ATP binding	GO:0000160//phosphorelay signal transduction system;GO:0000921//septin ring assembly;GO:0006935//chemotaxis;GO:0007059//chromosome segregation;GO:0030261//chromosome condensation	--
ncbi_408972	81	136	229	2877	412	1038	15.516	38.793	34.694	369.821	144.521	143.436	29.6677	219.259	2.88567	1.66567e-08	2.13351e-05	Mp20	PREDICTED: muscle-specific protein 20-like [Apis dorsata]	-	-	-	-	-	GO:0004721//phosphoprotein phosphatase activity;GO:0004725//protein tyrosine phosphatase activity;GO:0005515//protein binding	-	--
ncbi_408532	12	17	15	254	99	84	2.17	4.578	2.145	30.821	32.782	10.957	2.96433	24.8533	3.06766	3.76552e-08	4.28725e-05	Mp20	PREDICTED: myophilin [Apis mellifera]	-	-	-	-	-	-	GO:0030036//actin cytoskeleton organization	--
MSTRG.3904	442	152	212	93	16	43	38.476	25.042	15.661	6.866	2.495	2.843	26.393	4.068	-2.69776	1.1816e-07	0.000121079	--	-	-	-	-	-	-	-	-	--
ncbi_410815	96	70	79	980	256	271	11.461	14.012	9.076	93.049	61.385	27.304	11.5163	60.5793	2.39514	5.83026e-07	0.000543116	wupA	PREDICTED: troponin I isoform X1 [Apis mellifera]	-	-	-	-	GO:0005575//cellular_component;GO:0005622//intracellular;GO:0005623//cell;GO:0005737//cytoplasm;GO:0005856//cytoskeleton;GO:0005861//troponin complex;GO:0005865//striated muscle thin filament;GO:0015629//actin cytoskeleton;GO:0030016//myofibril;GO:0030017//sarcomere;GO:0032991//macromolecular complex;GO:0036379//myofilament;GO:0043226//organelle;GO:0043228//non-membrane-bounded organelle;GO:00432…	GO:0003674//molecular_function;GO:0003779//actin binding;GO:0005488//binding;GO:0005515//protein binding;GO:0008092//cytoskeletal protein binding;GO:0043167//ion binding;GO:0043169//cation binding;GO:0046872//metal ion binding	GO:0000280//nuclear division;GO:0003007//heart morphogenesis;GO:0003008//system process;GO:0003009//skeletal muscle contraction;GO:0003012//muscle system process;GO:0003013//circulatory system process;GO:0003015//heart process;GO:0003205//cardiac chamber development;GO:0003206//cardiac chamber morphogenesis;GO:0003208//cardiac ventricle morphogenesis;GO:0003229//ventricular cardiac muscle tissue …	--
ncbi_409843	620	162	185	2801	896	1564	13.393	5.196	3.15	40.388	35.305	24.244	7.24633	33.3123	2.20073	6.95052e-07	0.000552352	Mhc	PREDICTED: myosin heavy chain, muscle isoform X2 [Apis mellifera]	Organismal Systems;Environmental Information Processing;Organismal Systems;Organismal Systems;Human Diseases;Human Diseases;Human Diseases	Endocrine system;Signal transduction;Circulatory system;Circulatory system;Cardiovascular disease;Cardiovascular disease;Cardiovascular disease	ko04919//Thyroid hormone signaling pathway;ko04022//cGMP-PKG signaling pathway;ko04261//Adrenergic signaling in cardiomyocytes;ko04260//Cardiac muscle contraction;ko05414//Dilated cardiomyopathy;ko05410//Hypertrophic cardiomyopathy;ko05416//Viral myocarditis	K17751;K17751;K17751;K17751;K17751;K17751;K17751	GO:0005575//cellular_component;GO:0005622//intracellular;GO:0005623//cell;GO:0005694//chromosome;GO:0005700//polytene chromosome;GO:0005703//polytene chromosome puff;GO:0005737//cytoplasm;GO:0005856//cytoskeleton;GO:0015629//actin cytoskeleton;GO:0016459//myosin complex;GO:0030016//myofibril;GO:0030017//sarcomere;GO:0031672//A band;GO:0032991//macromolecular complex;GO:0043226//organelle;GO:00432…	GO:0000166//nucleotide binding;GO:0003674//molecular_function;GO:0003774//motor activity;GO:0003777//microtubule motor activity;GO:0003779//actin binding;GO:0003824//catalytic activity;GO:0005198//structural molecule activity;GO:0005488//binding;GO:0005515//protein binding;GO:0005524//ATP binding;GO:0008017//microtubule binding;GO:0008092//cytoskeletal protein binding;GO:0008144//drug binding;GO:…	GO:0000003//reproduction;GO:0001667//ameboidal-type cell migration;GO:0002064//epithelial cell development;GO:0002065//columnar/cuboidal epithelial cell differentiation;GO:0002066//columnar/cuboidal epithelial cell development;GO:0003006//developmental process involved in reproduction;GO:0003008//system process;GO:0003012//muscle system process;GO:0006928//movement of cell or subcellular componen…	--
ncbi_411184	48	34	56	628	96	209	4.713	5.189	3.923	37.685	17.965	15.401	4.60833	23.6837	2.36158	7.00749e-07	0.000552352	up	PREDICTED: troponin T, skeletal muscle isoform X2 [Apis mellifera]	-	-	-	-	-	-	GO:0090257//regulation of muscle system process	--
ncbi_551369	471	578	851	9236	1187	2865	36.861	67.25	52.629	484.62	169.969	161.613	52.2467	272.067	2.38055	1.04123e-06	0.000762107	Act87E	PREDICTED: actin, clone 205-like isoform X1 [Apis florea]	Organismal Systems;Human Diseases;Cellular Processes;Cellular Processes;Human Diseases;Environmental Information Processing;Cellular Processes;Environmental Information Processing;Human Diseases;Organismal Systems;Cellular Processes;Cellular Processes;Organismal Systems;Human Diseases;Environmental Information Processing;Organismal Systems;Cellular Processes;Human Diseases;Human Diseases;Human Di…	Environmental adaptation;Cancer: overview;Cell motility;Cellular community - eukaryotes;Cancer: specific types;Signal transduction;Cellular community - eukaryotes;Signal transduction;Infectious disease: viral;Endocrine system;Transport and catabolism;Cell growth and death;Endocrine system;Cardiovascular disease;Signal transduction;Immune system;Cellular community - eukaryotes;Infectious disease: …	ko04714//Thermogenesis;ko05205//Proteoglycans in cancer;ko04810//Regulation of actin cytoskeleton;ko04510//Focal adhesion;ko05225//Hepatocellular carcinoma;ko04390//Hippo signaling pathway;ko04530//Tight junction;ko04015//Rap1 signaling pathway;ko05164//Influenza A;ko04919//Thyroid hormone signaling pathway;ko04145//Phagosome;ko04210//Apoptosis;ko04921//Oxytocin signaling pathway;ko05418//Fluid s…	K05692;K05692;K05692;K05692;K05692;K05692;K05692;K05692;K05692;K05692;K05692;K05692;K05692;K05692;K05692;K05692;K05692;K05692;K05692;K05692;K05692;K05692;K05692;K05692;K05692;K05692;K05692;K05692;K05692	-	GO:0003824//catalytic activity;GO:0032550//purine ribonucleoside binding	GO:0006720//isoprenoid metabolic process	--
ncbi_107965562	37	19	44	516	67	159	5.954	4.553	5.6	55.722	19.744	18.458	5.369	31.308	2.54381	1.26334e-06	0.000863029	Mp20	PREDICTED: muscle-specific protein 20-like [Apis mellifera]	-	-	-	-	GO:0005575//cellular_component;GO:0005622//intracellular;GO:0005623//cell;GO:0005737//cytoplasm;GO:0014069//postsynaptic density;GO:0030424//axon;GO:0032279//asymmetric synapse;GO:0032838//cell projection cytoplasm;GO:0032991//macromolecular complex;GO:0033267//axon part;GO:0036477//somatodendritic compartment;GO:0042995//cell projection;GO:0043005//neuron projection;GO:0043025//neuronal cell bod…	GO:0000166//nucleotide binding;GO:0003674//molecular_function;GO:0003824//catalytic activity;GO:0004672//protein kinase activity;GO:0004674//protein serine/threonine kinase activity;GO:0004709//MAP kinase kinase kinase activity;GO:0005488//binding;GO:0005515//protein binding;GO:0005524//ATP binding;GO:0008144//drug binding;GO:0016301//kinase activity;GO:0016740//transferase activity;GO:0016772//t…	GO:0000003//reproduction;GO:0000165//MAPK cascade;GO:0000186//activation of MAPKK activity;GO:0000187//activation of MAPK activity;GO:0001932//regulation of protein phosphorylation;GO:0001934//positive regulation of protein phosphorylation;GO:0002225//positive regulation of antimicrobial peptide production;GO:0002376//immune system process;GO:0002682//regulation of immune system process;GO:000268…	--
ncbi_100576703	24	9	13	143	51	61	0.976	0.545	0.418	3.916	3.811	1.795	0.646333	3.174	2.29595	1.48973e-05	0.00954079	Srl	PREDICTED: sarcalumenin [Apis mellifera]	-	-	-	-	GO:0005737//cytoplasm	GO:0003924//GTPase activity;GO:0005525//GTP binding;GO:0043022//ribosome binding	GO:0042254//ribosome biogenesis	--
ncbi_409805	104	65	78	831	188	227	13.598	12.569	8.125	78.633	45.605	22.538	11.4307	48.9253	2.09767	1.58351e-05	0.00954484	--	PREDICTED: uncharacterized protein LOC409805 isoform X1 [Apis mellifera]	-	-	-	-	GO:0005575//cellular_component;GO:0005622//intracellular;GO:0005623//cell;GO:0005737//cytoplasm;GO:0030016//myofibril;GO:0030017//sarcomere;GO:0031672//A band;GO:0043226//organelle;GO:0043228//non-membrane-bounded organelle;GO:0043229//intracellular organelle;GO:0043232//intracellular non-membrane-bounded organelle;GO:0043292//contractile fiber;GO:0044422//organelle part;GO:0044424//intracellular…	-	-	--
ncbi_807692	1224	718	1006	703	166	446	206.627	180.488	134.313	79.637	51.316	54.313	173.809	61.7553	-1.49287	2.83211e-05	0.0161226	-	-	-	-	-	-	-	-	-	-
ncbi_494503	44	42	60	575	86	157	10.028	14.847	10.873	87.897	35.892	24.001	11.916	49.2633	2.04761	4.70441e-05	0.0253716	TpnC41C	PREDICTED: troponin C-like isoform X1 [Apis dorsata]	-	-	-	-	-	GO:0003674//molecular_function;GO:0005488//binding;GO:0005509//calcium ion binding;GO:0005515//protein binding;GO:0043167//ion binding;GO:0043169//cation binding;GO:0046872//metal ion binding	-	--
ncbi_551176	252	336	741	3546	661	1561	26.562	52.672	61.816	250.83	127.696	118.707	47.0167	165.744	1.81772	5.51003e-05	0.0282306	Act87E	PREDICTED: actin, clone 205-like isoform X1 [Apis florea]	Organismal Systems;Human Diseases;Cellular Processes;Cellular Processes;Human Diseases;Environmental Information Processing;Cellular Processes;Environmental Information Processing;Human Diseases;Organismal Systems;Cellular Processes;Cellular Processes;Organismal Systems;Human Diseases;Environmental Information Processing;Organismal Systems;Cellular Processes;Human Diseases;Human Diseases;Human Di…	Environmental adaptation;Cancer: overview;Cell motility;Cellular community - eukaryotes;Cancer: specific types;Signal transduction;Cellular community - eukaryotes;Signal transduction;Infectious disease: viral;Endocrine system;Transport and catabolism;Cell growth and death;Endocrine system;Cardiovascular disease;Signal transduction;Immune system;Cellular community - eukaryotes;Infectious disease: …	ko04714//Thermogenesis;ko05205//Proteoglycans in cancer;ko04810//Regulation of actin cytoskeleton;ko04510//Focal adhesion;ko05225//Hepatocellular carcinoma;ko04390//Hippo signaling pathway;ko04530//Tight junction;ko04015//Rap1 signaling pathway;ko05164//Influenza A;ko04919//Thyroid hormone signaling pathway;ko04145//Phagosome;ko04210//Apoptosis;ko04921//Oxytocin signaling pathway;ko05418//Fluid s…	K05692;K05692;K05692;K05692;K05692;K05692;K05692;K05692;K05692;K05692;K05692;K05692;K05692;K05692;K05692;K05692;K05692;K05692;K05692;K05692;K05692;K05692;K05692;K05692;K05692;K05692;K05692;K05692;K05692	-	GO:0003824//catalytic activity;GO:0032550//purine ribonucleoside binding	GO:0006720//isoprenoid metabolic process	--
ncbi_413833	17	6	7	56	10	403	1.418	0.745	0.462	3.134	1.527	24.248	0.875	9.63633	3.46113	6.34402e-05	0.0309558	CYP4C1	PREDICTED: cytochrome P450 4C1 [Apis mellifera]	-	-	-	-	-	GO:0016491//oxidoreductase activity;GO:0046906//tetrapyrrole binding;GO:0046914//transition metal ion binding	GO:0044710//single-organism metabolic process	--
ncbi_411257	3	3	8	202	33	6	0.267	0.397	0.563	12.052	5.373	0.385	0.409	5.93667	3.85948	7.02483e-05	0.0327198	Mal-B2	alpha-glucosidase precursor [Apis mellifera]	Metabolism;Metabolism;Metabolism	Global and overview maps;Carbohydrate metabolism;Carbohydrate metabolism	ko01100//Metabolic pathways;ko00052//Galactose metabolism;ko00500//Starch and sucrose metabolism	K01187;K01187;K01187	-	GO:0043167//ion binding	GO:0044238//primary metabolic process	--
ncbi_410370	26	7	14	413	26	49	4.107	1.647	1.749	44.032	7.521	5.595	2.501	19.0493	2.92916	9.23751e-05	0.0411551	ABRA	PREDICTED: actin-binding Rho-activating protein-like isoform X1 [Apis mellifera]	-	-	-	-	GO:0005575//cellular_component;GO:0005622//intracellular;GO:0005623//cell;GO:0005737//cytoplasm;GO:0005856//cytoskeleton;GO:0005886//plasma membrane;GO:0015629//actin cytoskeleton;GO:0016020//membrane;GO:0030016//myofibril;GO:0030017//sarcomere;GO:0043226//organelle;GO:0043228//non-membrane-bounded organelle;GO:0043229//intracellular organelle;GO:0043232//intracellular non-membrane-bounded organe…	GO:0003674//molecular_function;GO:0003779//actin binding;GO:0005488//binding;GO:0005515//protein binding;GO:0008092//cytoskeletal protein binding	GO:0000060//protein import into nucleus, translocation;GO:0006139//nucleobase-containing compound metabolic process;GO:0006351//transcription, DNA-templated;GO:0006355//regulation of transcription, DNA-templated;GO:0006357//regulation of transcription from RNA polymerase II promoter;GO:0006606//protein import into nucleus;GO:0006725//cellular aromatic compound metabolic process;GO:0006807//nitrog…	--
ncbi_807698	13688	8662	16057	9391	4372	7004	1274.02	1200.53	1181.99	586.541	745.16	470.263	1218.84	600.655	-1.0209	0.000120533	0.0501818	-	-	-	-	-	-	-	-	-	-
ncbi_410211	525	310	628	1009	651	1177	23.027	21.029	20.885	30.559	50.251	37.074	21.647	39.2947	0.860166	0.00012243	0.0501818	FHL2	PREDICTED: zinc finger protein 845 isoform X3 [Apis mellifera]	-	-	-	-	GO:0005575//cellular_component;GO:0005622//intracellular;GO:0005623//cell;GO:0005634//nucleus;GO:0005654//nucleoplasm;GO:0005737//cytoplasm;GO:0030016//myofibril;GO:0030017//sarcomere;GO:0030018//Z disc;GO:0031430//M band;GO:0031672//A band;GO:0031674//I band;GO:0031974//membrane-enclosed lumen;GO:0031981//nuclear lumen;GO:0043226//organelle;GO:0043227//membrane-bounded organelle;GO:0043228//non-…	GO:0003674//molecular_function;GO:0003712//transcription cofactor activity;GO:0003713//transcription coactivator activity;GO:0005102//receptor binding;GO:0005488//binding;GO:0005515//protein binding;GO:0008134//transcription factor binding;GO:0008270//zinc ion binding;GO:0019904//protein domain specific binding;GO:0035257//nuclear hormone receptor binding;GO:0035258//steroid hormone receptor bind…	GO:0000122//negative regulation of transcription from RNA polymerase II promoter;GO:0001503//ossification;GO:0001649//osteoblast differentiation;GO:0003007//heart morphogenesis;GO:0003205//cardiac chamber development;GO:0003206//cardiac chamber morphogenesis;GO:0006139//nucleobase-containing compound metabolic process;GO:0006351//transcription, DNA-templated;GO:0006355//regulation of transcriptio…	--
ncbi_100577883	17	12	18	131	20	2081	1.708	1.756	1.432	8.382	3.375	144.022	1.632	51.9263	4.99175	0.000239223	0.0942813	Cyp4aa1	cytochrome P450 4aa1-like [Apis mellifera]	-	-	-	-	-	GO:0003674//molecular_function;GO:0003824//catalytic activity;GO:0004497//monooxygenase activity;GO:0005488//binding;GO:0005506//iron ion binding;GO:0016491//oxidoreductase activity;GO:0016705//oxidoreductase activity, acting on paired donors, with incorporation or reduction of molecular oxygen;GO:0020037//heme binding;GO:0043167//ion binding;GO:0043169//cation binding;GO:0046872//metal ion bindi…	GO:0008150//biological_process;GO:0008152//metabolic process;GO:0055114//oxidation-reduction process	--
ncbi_408622	551	352	827	1086	592	1645	49.902	47.643	59.421	66.148	98.44	107.837	52.322	90.8083	0.795407	0.000373423	0.141721	Hn	PREDICTED: protein henna isoform X1 [Apis mellifera]	Metabolism;Metabolism;Metabolism;Metabolism;Metabolism	Global and overview maps;Global and overview maps;Metabolism of cofactors and vitamins;Amino acid metabolism;Amino acid metabolism	ko01100//Metabolic pathways;ko01230//Biosynthesis of amino acids;ko00790//Folate biosynthesis;ko00360//Phenylalanine metabolism;ko00400//Phenylalanine, tyrosine and tryptophan biosynthesis	K00500;K00500;K00500;K00500;K00500	-	GO:0016714//oxidoreductase activity, acting on paired donors, with incorporation or reduction of molecular oxygen, reduced pteridine as one donor, and incorporation of one atom of oxygen;GO:0031406//carboxylic acid binding;GO:0046914//transition metal ion binding	GO:0006558//L-phenylalanine metabolic process	--
MSTRG.6108	104	75	152	822	163	230	3.377	3.626	3.903	17.909	9.691	5.387	3.63533	10.9957	1.59678	0.000489371	0.179092	--	secapin-3 precursor [Apis mellifera]	-	-	-	-	-	-	-	--
ncbi_100576326	248	162	378	2473	232	722	25.682	24.918	30.897	172.424	43.858	54.068	27.1657	90.1167	1.73001	0.000561025	0.198235	PPAF2	PREDICTED: serine protease 44 isoform X1 [Apis mellifera]	-	-	-	-	-	GO:0004252//serine-type endopeptidase activity	GO:0006508//proteolysis;GO:0006807//nitrogen compound metabolic process;GO:0008150//biological_process;GO:0008152//metabolic process;GO:0019538//protein metabolic process;GO:0043170//macromolecule metabolic process;GO:0044238//primary metabolic process;GO:0071704//organic substance metabolic process;GO:1901564//organonitrogen compound metabolic process	--
ncbi_724971	363	244	482	730	507	857	7.788	7.873	8.042	10.873	19.56	13.014	7.901	14.4823	0.874187	0.000596667	0.203802	PRSS12	Neurotrypsin [Dufourea novaeangliae]	-	-	-	-	-	GO:0004175//endopeptidase activity;GO:0038024//cargo receptor activity;GO:0097367//carbohydrate derivative binding	GO:0006022//aminoglycan metabolic process;GO:0006897//endocytosis;GO:0019538//protein metabolic process	--
ncbi_494501	7	3	3	64	12	22	1.448	0.924	0.494	8.889	4.553	3.114	0.955333	5.51867	2.53024	0.000835046	0.276023	TpnC47D	PREDICTED: troponin C-like isoform X1 [Apis cerana]	-	-	-	-	-	GO:0005509//calcium ion binding;GO:0005515//protein binding	-	--
ncbi_725387	76	45	87	923	71	135	2.505	2.208	2.268	20.414	4.285	3.21	2.327	9.303	1.99922	0.00102636	0.328659	--	PREDICTED: probable cyclin-dependent serine/threonine-protein kinase DDB_G0292550 [Apis cerana]	-	-	-	-	-	-	-	--
ncbi_410736	7	1	6	62	18	15	0.176	0.037	0.119	1.046	0.829	0.269	0.110667	0.714667	2.69105	0.0011785	0.365941	--	Nose resistant to fluoxetine protein 6 [Eufriesea mexicana]	-	-	-	-	-	GO:0016747//transferase activity, transferring acyl groups other than amino-acyl groups	-	--
ncbi_408420	128	125	137	423	181	327	2.835	4.304	2.441	6.845	8.127	5.515	3.19333	6.829	1.09661	0.00124819	0.375262	nhl-1	PREDICTED: serine-rich adhesin for platelets isoform X1 [Apis mellifera]	Human Diseases	Cancer: overview	ko05206//MicroRNAs in cancer	K12035	GO:0000109//nucleotide-excision repair complex;GO:0005575//cellular_component;GO:0005622//intracellular;GO:0005623//cell;GO:0005737//cytoplasm;GO:0030016//myofibril;GO:0030017//sarcomere;GO:0030018//Z disc;GO:0031674//I band;GO:0043226//organelle;GO:0043228//non-membrane-bounded organelle;GO:0043229//intracellular organelle;GO:0043232//intracellular non-membrane-bounded organelle;GO:0043292//cont…	GO:0003674//molecular_function;GO:0003824//catalytic activity;GO:0004842//ubiquitin-protein transferase activity;GO:0005488//binding;GO:0005515//protein binding;GO:0008270//zinc ion binding;GO:0016740//transferase activity;GO:0019787//ubiquitin-like protein transferase activity;GO:0043167//ion binding;GO:0043169//cation binding;GO:0046872//metal ion binding;GO:0046914//transition metal ion binding	GO:0003008//system process;GO:0003012//muscle system process;GO:0006289//nucleotide-excision repair;GO:0006464//cellular protein modification process;GO:0006807//nitrogen compound metabolic process;GO:0006936//muscle contraction;GO:0006941//striated muscle contraction;GO:0006996//organelle organization;GO:0007010//cytoskeleton organization;GO:0007610//behavior;GO:0007626//locomotory behavior;GO:0…	--
ncbi_411659	134	84	138	908	169	207	22.365	21.083	18.614	100.171	50.383	24.73	20.6873	58.428	1.49791	0.00128176	0.375262	TpnC47D	PREDICTED: troponin C isoform X1 [Nasonia vitripennis]	-	-	-	-	-	GO:0003674//molecular_function;GO:0005096//GTPase activator activity;GO:0005488//binding;GO:0005509//calcium ion binding;GO:0005515//protein binding;GO:0008083//growth factor activity;GO:0008092//cytoskeletal protein binding;GO:0031013//troponin I binding;GO:0043167//ion binding;GO:0043169//cation binding;GO:0046872//metal ion binding	-	--
ncbi_410228	78	40	58	471	123	85	4.596	3.556	2.68	18.801	13.258	3.601	3.61067	11.8867	1.71901	0.00136807	0.389406	Pka-C3	PREDICTED: cAMP-dependent protein kinase catalytic subunit PRKX isoform X1 [Apis mellifera]	-	-	-	-	GO:0005575//cellular_component;GO:0005622//intracellular;GO:0005623//cell;GO:0005634//nucleus;GO:0005737//cytoplasm;GO:0005813//centrosome;GO:0005815//microtubule organizing center;GO:0005829//cytosol;GO:0005856//cytoskeleton;GO:0005952//cAMP-dependent protein kinase complex;GO:0015630//microtubule cytoskeleton;GO:0032991//macromolecular complex;GO:0043226//organelle;GO:0043227//membrane-bounded …	GO:0000166//nucleotide binding;GO:0003674//molecular_function;GO:0003824//catalytic activity;GO:0004672//protein kinase activity;GO:0004674//protein serine/threonine kinase activity;GO:0004690//cyclic nucleotide-dependent protein kinase activity;GO:0004691//cAMP-dependent protein kinase activity;GO:0005488//binding;GO:0005515//protein binding;GO:0005524//ATP binding;GO:0008144//drug binding;GO:00…	GO:0000003//reproduction;GO:0001525//angiogenesis;GO:0001568//blood vessel development;GO:0001655//urogenital system development;GO:0001667//ameboidal-type cell migration;GO:0001822//kidney development;GO:0001932//regulation of protein phosphorylation;GO:0001933//negative regulation of protein phosphorylation;GO:0001935//endothelial cell proliferation;GO:0001944//vasculature development;GO:000200…	--
ncbi_410326	77	44	87	108	184	245	7.625	6.488	6.813	7.176	33.365	17.501	6.97533	19.3473	1.4718	0.00190771	0.528331	KLF10	PREDICTED: Krueppel-like factor 10 [Apis mellifera]	-	-	-	-	-	GO:0043169//cation binding	-	zf-C2H2
ncbi_726134	4	4	14	94	6	53	0.371	0.552	1.027	5.85	1.019	3.546	0.65	3.47167	2.41712	0.00208085	0.561116	Ces3a	PREDICTED: carboxylesterase isoform X1 [Apis mellifera]	-	-	-	-	-	GO:0003824//catalytic activity	-	--
ncbi_724616	285	100	47	38	35	53	16.032	8.319	2.091	1.427	3.601	2.119	8.814	2.38233	-1.88742	0.00233996	0.601197	Nep1	PREDICTED: neprilysin-2 isoform X1 [Apis mellifera]	Human Diseases;Organismal Systems;Organismal Systems;Organismal Systems	Neurodegenerative disease;Digestive system;Endocrine system;Immune system	ko05010//Alzheimer disease;ko04974//Protein digestion and absorption;ko04614//Renin-angiotensin system;ko04640//Hematopoietic cell lineage	K01389;K01389;K01389;K01389	GO:0005575//cellular_component;GO:0016020//membrane;GO:0016021//integral component of membrane;GO:0031224//intrinsic component of membrane;GO:0044425//membrane part	GO:0003674//molecular_function;GO:0003824//catalytic activity;GO:0004175//endopeptidase activity;GO:0004222//metalloendopeptidase activity;GO:0008233//peptidase activity;GO:0008237//metallopeptidase activity;GO:0016787//hydrolase activity;GO:0070011//peptidase activity, acting on L-amino acid peptides	GO:0006508//proteolysis;GO:0006807//nitrogen compound metabolic process;GO:0008150//biological_process;GO:0008152//metabolic process;GO:0019538//protein metabolic process;GO:0043170//macromolecule metabolic process;GO:0044238//primary metabolic process;GO:0071704//organic substance metabolic process;GO:1901564//organonitrogen compound metabolic process	--
ncbi_409814	581	1018	1063	477	326	462	36.553	91.211	50.019	19.765	35.512	19.916	59.261	25.0643	-1.24145	0.00234682	0.601197	Gusb	PREDICTED: beta-glucuronidase [Apis mellifera]	Metabolism;Cellular Processes;Metabolism;Metabolism;Metabolism;Metabolism	Global and overview maps;Transport and catabolism;Xenobiotics biodegradation and metabolism;Metabolism of cofactors and vitamins;Carbohydrate metabolism;Glycan biosynthesis and metabolism	ko01100//Metabolic pathways;ko04142//Lysosome;ko00983//Drug metabolism - other enzymes;ko00860//Porphyrin metabolism;ko00040//Pentose and glucuronate interconversions;ko00531//Glycosaminoglycan degradation	K01195;K01195;K01195;K01195;K01195;K01195	GO:0000323//lytic vacuole;GO:0005575//cellular_component;GO:0005576//extracellular region;GO:0005615//extracellular space;GO:0005622//intracellular;GO:0005623//cell;GO:0005737//cytoplasm;GO:0005764//lysosome;GO:0005766//primary lysosome;GO:0005773//vacuole;GO:0005775//vacuolar lumen;GO:0005783//endoplasmic reticulum;GO:0012505//endomembrane system;GO:0030141//secretory granule;GO:0031410//cytopla…	GO:0003674//molecular_function;GO:0003824//catalytic activity;GO:0004553//hydrolase activity, hydrolyzing O-glycosyl compounds;GO:0004566//beta-glucuronidase activity;GO:0005102//receptor binding;GO:0005488//binding;GO:0005515//protein binding;GO:0016787//hydrolase activity;GO:0016798//hydrolase activity, acting on glycosyl bonds;GO:0019904//protein domain specific binding;GO:0030246//carbohydrat…	GO:0001775//cell activation;GO:0002252//immune effector process;GO:0002263//cell activation involved in immune response;GO:0002274//myeloid leukocyte activation;GO:0002275//myeloid cell activation involved in immune response;GO:0002283//neutrophil activation involved in immune response;GO:0002366//leukocyte activation involved in immune response;GO:0002376//immune system process;GO:0002443//leuko…	--
ncbi_412230	512	156	202	114	80	209	6.862	3.103	2.09	0.992	1.919	1.968	4.01833	1.62633	-1.30497	0.00251598	0.62881	DNAH3	PREDICTED: LOW QUALITY PROTEIN: dynein heavy chain 3, axonemal [Apis mellifera]	Human Diseases	Neurodegenerative disease	ko05016//Huntington disease	K10408	GO:0005875//microtubule associated complex	GO:0003774//motor activity;GO:0032550//purine ribonucleoside binding	GO:0007017//microtubule-based process	--
ncbi_102656618	1057	331	602	423	196	523	50.359	23.456	22.692	13.514	17.072	17.977	32.169	16.1877	-0.990776	0.00282741	0.689821	--	Ankyrin repeat domain-containing protein 33B, partial [Melipona quadrifasciata]	-	-	-	-	-	GO:0003674//molecular_function;GO:0003676//nucleic acid binding;GO:0003677//DNA binding;GO:0005488//binding;GO:0005515//protein binding;GO:0097159//organic cyclic compound binding;GO:1901363//heterocyclic compound binding	-	--
ncbi_409490	76	64	177	397	51	844	11.876	14.971	22.881	42.796	14	94.7	16.576	50.4987	1.60715	0.00392362	0.915729	GST1	PREDICTED: glutathione S-transferase D1 isoform X1 [Apis mellifera]	Human Diseases;Human Diseases;Organismal Systems;Human Diseases;Human Diseases;Metabolism;Metabolism;Human Diseases;Human Diseases;Metabolism;Metabolism	Cancer: overview;Cancer: specific types;Aging;Cardiovascular disease;Cancer: specific types;Xenobiotics biodegradation and metabolism;Metabolism of other amino acids;Drug resistance: antineoplastic;Cancer: overview;Xenobiotics biodegradation and metabolism;Xenobiotics biodegradation and metabolism	ko05200//Pathways in cancer;ko05225//Hepatocellular carcinoma;ko04212//Longevity regulating pathway - worm;ko05418//Fluid shear stress and atherosclerosis;ko05215//Prostate cancer;ko00983//Drug metabolism - other enzymes;ko00480//Glutathione metabolism;ko01524//Platinum drug resistance;ko05204//Chemical carcinogenesis - DNA adducts;ko00980//Metabolism of xenobiotics by cytochrome P450;ko00982//Dr…	K00799;K00799;K00799;K00799;K00799;K00799;K00799;K00799;K00799;K00799;K00799	GO:0005575//cellular_component;GO:0005622//intracellular;GO:0005623//cell;GO:0005737//cytoplasm;GO:0044424//intracellular part;GO:0044464//cell part	GO:0003674//molecular_function;GO:0003824//catalytic activity;GO:0004364//glutathione transferase activity;GO:0005515//protein binding;GO:0016034//maleylacetoacetate isomerase activity;GO:0016740//transferase activity;GO:0016765//transferase activity, transferring alkyl or aryl (other than methyl) groups;GO:0016829//lyase activity;GO:0016848//carbon-halide lyase activity;GO:0018833//DDT-dehydroch…	GO:0006518//peptide metabolic process;GO:0006559//L-phenylalanine catabolic process;GO:0006572//tyrosine catabolic process;GO:0006575//cellular modified amino acid metabolic process;GO:0006749//glutathione metabolic process;GO:0006790//sulfur compound metabolic process;GO:0006807//nitrogen compound metabolic process;GO:0008150//biological_process;GO:0008152//metabolic process;GO:0009987//cellular…	--
ncbi_410829	151	90	293	492	134	662	1.729	1.534	2.646	3.773	2.788	5.458	1.96967	4.00633	1.02433	0.00396601	0.915729	ABCA12	PREDICTED: ATP-binding cassette sub-family A member 12 isoform X2 [Apis cerana]	-	-	-	-	GO:0005575//cellular_component;GO:0005622//intracellular;GO:0005623//cell;GO:0005887//integral component of plasma membrane;GO:0009295//nucleoid;GO:0009898//cytoplasmic side of plasma membrane;GO:0016020//membrane;GO:0016021//integral component of membrane;GO:0031224//intrinsic component of membrane;GO:0043190//ATP-binding cassette (ABC) transporter complex;GO:0043226//organelle;GO:0043227//membr…	GO:0000166//nucleotide binding;GO:0003674//molecular_function;GO:0003677//DNA binding;GO:0003824//catalytic activity;GO:0003924//GTPase activity;GO:0005215//transporter activity;GO:0005260//channel-conductance-controlling ATPase activity;GO:0005319//lipid transporter activity;GO:0005488//binding;GO:0005524//ATP binding;GO:0005525//GTP binding;GO:0008144//drug binding;GO:0008565//protein transport…	GO:0000910//cytokinesis;GO:0002949//tRNA threonylcarbamoyladenosine modification;GO:0006810//transport;GO:0006817//phosphate ion transport;GO:0006824//cobalt ion transport;GO:0006869//lipid transport;GO:0007059//chromosome segregation;GO:0007601//visual perception;GO:0008150//biological_process;GO:0008272//sulfate transport;GO:0010876//lipid localization;GO:0015675//nickel cation transport;GO:001…	--
ncbi_411978	9	2	19	252	12	7	0.73	0.242	1.219	13.537	1.782	0.371	0.730333	5.23	2.84018	0.00402145	0.915729	LCTL	PREDICTED: myrosinase 1-like [Apis mellifera]	-	-	-	-	GO:0009341//beta-galactosidase complex	GO:0004553//hydrolase activity, hydrolyzing O-glycosyl compounds;GO:0004565//beta-galactosidase activity	GO:0005975//carbohydrate metabolic process;GO:0006012//galactose metabolic process	--
ncbi_413577	281	143	350	462	278	575	14.944	10.864	14.806	16.157	26.932	22.261	13.538	21.7833	0.68621	0.00434602	0.948075	Stk32b	PREDICTED: serine/threonine-protein kinase 32B isoform X1 [Apis mellifera]	-	-	-	-	-	GO:0004672//protein kinase activity;GO:0032550//purine ribonucleoside binding	GO:0006464//cellular protein modification process	--
ncbi_409821	214	93	209	439	214	327	1.215	0.811	0.979	1.656	2.319	1.406	1.00167	1.79367	0.840509	0.00434854	0.948075	unc-22	PREDICTED: LOW QUALITY PROTEIN: twitchin [Apis mellifera]	-	-	-	-	GO:0005575//cellular_component;GO:0005622//intracellular;GO:0005623//cell;GO:0005737//cytoplasm;GO:0005856//cytoskeleton;GO:0005859//muscle myosin complex;GO:0015629//actin cytoskeleton;GO:0016459//myosin complex;GO:0016460//myosin II complex;GO:0030016//myofibril;GO:0030017//sarcomere;GO:0030018//Z disc;GO:0031430//M band;GO:0031672//A band;GO:0031674//I band;GO:0032991//macromolecular complex;G…	GO:0000166//nucleotide binding;GO:0003674//molecular_function;GO:0003779//actin binding;GO:0003824//catalytic activity;GO:0003993//acid phosphatase activity;GO:0004672//protein kinase activity;GO:0004674//protein serine/threonine kinase activity;GO:0005198//structural molecule activity;GO:0005488//binding;GO:0005515//protein binding;GO:0005516//calmodulin binding;GO:0005524//ATP binding;GO:000809…	GO:0003008//system process;GO:0003012//muscle system process;GO:0006464//cellular protein modification process;GO:0006468//protein phosphorylation;GO:0006793//phosphorus metabolic process;GO:0006796//phosphate-containing compound metabolic process;GO:0006807//nitrogen compound metabolic process;GO:0006936//muscle contraction;GO:0006937//regulation of muscle contraction;GO:0006941//striated muscle…	--
ncbi_725498	163	81	177	100	39	134	19.535	14.819	16.702	8.209	8.77	11.621	17.0187	9.53333	-0.836065	0.00448659	0.957793	mesh	PREDICTED: protein mesh-like [Apis mellifera]	-	-	-	-	-	-	GO:0007160//cell-matrix adhesion	--
ncbi_107965072	133	93	64	64	24	54	13.277	13.101	4.701	5.133	4.595	2.527	10.3597	4.085	-1.34257	0.00476656	0.996794	--	PREDICTED: uncharacterized protein LOC107965072 isoform X1 [Apis mellifera]	-	-	-	-	-	-	-	--
ncbi_726286	152	150	345	1397	215	418	7.905	11.616	14.189	48.751	20.474	15.681	11.2367	28.302	1.33269	0.00489794	0.998779	ea	PREDICTED: LOW QUALITY PROTEIN: transmembrane protease serine 9-like [Apis florea]	-	-	-	-	-	GO:0070011//peptidase activity, acting on L-amino acid peptides	-	--
ncbi_725557	480	204	228	243	72	198	19.826	13.867	8.34	7.641	6.337	7.025	14.011	7.001	-1.00093	0.00563405	0.998779	ACP20	PREDICTED: cuticle protein 19 isoform X3 [Apis mellifera]	-	-	-	-	GO:0005575//cellular_component;GO:0005576//extracellular region;GO:0031012//extracellular matrix;GO:0044421//extracellular region part	GO:0003674//molecular_function;GO:0005198//structural molecule activity;GO:0005214//structural constituent of chitin-based cuticle;GO:0008010//structural constituent of chitin-based larval cuticle;GO:0042302//structural constituent of cuticle	GO:0007275//multicellular organism development;GO:0008150//biological_process;GO:0032501//multicellular organismal process;GO:0032502//developmental process;GO:0040003//chitin-based cuticle development;GO:0042335//cuticle development;GO:0048856//anatomical structure development	--
ncbi_726750	78	30	125	747	51	153	2.535	1.46	3.245	16.572	3.004	3.603	2.41333	7.72633	1.67876	0.00597378	0.998779	--	PREDICTED: fibroin heavy chain isoform X1 [Apis mellifera]	-	-	-	-	-	-	-	--
MSTRG.11516	155	71	123	98	26	74	5.098	3.477	3.199	2.163	1.566	1.756	3.92467	1.82833	-1.10204	0.00639793	0.998779	--	unnamed protein product, partial [Heterotrigona itama]	-	-	-	-	-	-	-	--
ncbi_411614	427	459	301	311	134	225	30.37	47.988	16.662	15.091	17.819	11.4	31.6733	14.77	-1.1006	0.00833944	0.998779	RYa-R	PREDICTED: neuropeptide Y receptor-like isoform X1 [Apis mellifera]	-	-	-	-	GO:0031224//intrinsic component of membrane	GO:0008188//neuropeptide receptor activity	GO:0007186//G-protein coupled receptor signaling pathway	--
ncbi_413264	13	13	22	704	21	21	1.195	1.779	1.599	43.423	3.535	1.392	1.52433	16.1167	3.4023	0.00888546	0.998779	Cyt-b5-r	PREDICTED: cytochrome b5-related protein-like [Apis cerana]	-	-	-	-	-	-	GO:0006629//lipid metabolic process	--
ncbi_411073	542	227	354	296	112	364	22.812	14.227	11.784	8.36	8.632	11.052	16.2743	9.348	-0.799869	0.00898769	0.998779	CFAP57	PREDICTED: cilia- and flagella-associated protein 57 [Apis mellifera]	-	-	-	-	-	GO:0005515//protein binding;GO:0005524//ATP binding	GO:0003008//system process;GO:0007059//chromosome segregation;GO:0007600//sensory perception;GO:0007605//sensory perception of sound;GO:0008150//biological_process;GO:0030261//chromosome condensation;GO:0032501//multicellular organismal process;GO:0050877//neurological system process;GO:0050954//sensory perception of mechanical stimulus	--
MSTRG.11633	232	48	89	71	28	61	12.389	3.817	3.759	2.544	2.738	2.35	6.655	2.544	-1.38734	0.00911881	0.998779	Abcg1	ATP-binding cassette sub-family G member [Apis mellifera carnica]	-	-	-	-	-	GO:0016787//hydrolase activity	-	--
ncbi_413047	24	10	10	72	33	32	1.548	0.96	0.51	3.116	3.897	1.489	1.006	2.834	1.49421	0.0105637	0.998779	NLGN4X	PREDICTED: venom carboxylesterase-6-like [Apis mellifera]	-	-	-	-	-	GO:0008236//serine-type peptidase activity;GO:0016787//hydrolase activity	GO:0006508//proteolysis	--
ncbi_726850	3	1	2	19	13	6	0.645	0.265	0.281	2.74	4.711	0.93	0.397	2.79367	2.81495	0.0105956	0.998779	Cyt-b5	PREDICTED: cytochrome b5-like [Apis mellifera]	-	-	-	-	-	GO:0043169//cation binding	-	--
ncbi_409740	15	34	13	113	20	759	1.042	3.518	0.714	5.27	2.545	38.049	1.758	15.288	3.12039	0.0106804	0.998779	--	PREDICTED: alpha-tocopherol transfer protein-like [Apis mellifera]	-	-	-	-	-	-	-	--
ncbi_408830	67	18	24	130	87	69	0.631	0.242	0.159	0.724	1.487	0.444	0.344	0.885	1.36327	0.0107048	0.998779	Unc-89	PREDICTED: muscle M-line assembly protein unc-89 isoform X1 [Apis mellifera]	-	-	-	-	-	GO:0005088//Ras guanyl-nucleotide exchange factor activity;GO:0016740//transferase activity;GO:0032550//purine ribonucleoside binding	GO:0006464//cellular protein modification process;GO:0043087//regulation of GTPase activity	--
ncbi_406134	1	0	2	27	0	27	0.42	0	0.664	7.609	0	8.18	0.361333	5.263	3.86448	0.0117516	0.998779	--	mast cell degranulating peptide preproprotein [Apis mellifera]	-	-	-	-	-	-	-	--
MSTRG.7850	2	2	15	0	0	0	0.282	0.565	2.09	0	0	0	0.979	0.001	-9.93517	0.0118242	0.998779	--	E3 ubiquitin-protein ligase MARCH8 [Apis mellifera]	-	-	-	-	-	-	-	--
ncbi_410465	243	182	447	96	128	209	22.583	24.638	32.762	5.948	21.287	13.576	26.661	13.6037	-0.970735	0.01207	0.998779	CG4928	PREDICTED: UNC93-like protein [Apis mellifera]	-	-	-	-	GO:0005575//cellular_component;GO:0005622//intracellular;GO:0005623//cell;GO:0005737//cytoplasm;GO:0005886//plasma membrane;GO:0016020//membrane;GO:0043226//organelle;GO:0043228//non-membrane-bounded organelle;GO:0043229//intracellular organelle;GO:0043232//intracellular non-membrane-bounded organelle;GO:0043292//contractile fiber;GO:0044422//organelle part;GO:0044424//intracellular part;GO:00444…	GO:0003674//molecular_function;GO:0015459//potassium channel regulator activity;GO:0016247//channel regulator activity;GO:0098772//molecular function regulator	GO:0003008//system process;GO:0003009//skeletal muscle contraction;GO:0003012//muscle system process;GO:0006936//muscle contraction;GO:0006937//regulation of muscle contraction;GO:0006941//striated muscle contraction;GO:0008150//biological_process;GO:0010959//regulation of metal ion transport;GO:0032501//multicellular organismal process;GO:0032879//regulation of localization;GO:0043266//regulatio…	--
ncbi_408331	5988	2754	4940	3772	1673	5402	170.171	114.412	105.276	71.899	82.498	103.265	129.953	85.8873	-0.597473	0.012298	0.998779	HDAC5	PREDICTED: histone deacetylase 4 isoform X1 [Apis mellifera]	Human Diseases;Human Diseases;Human Diseases;Human Diseases;Human Diseases;Environmental Information Processing	Infectious disease: viral;Infectious disease: viral;Cancer: overview;Cancer: overview;Substance dependence;Signal transduction	ko05165//Human papillomavirus infection;ko05169//Epstein-Barr virus infection;ko05203//Viral carcinogenesis;ko05206//MicroRNAs in cancer;ko05034//Alcoholism;ko04371//Apelin signaling pathway	K11406;K11406;K11406;K11406;K11406;K11406	GO:0043231//intracellular membrane-bounded organelle	GO:0017136//NAD-dependent histone deacetylase activity;GO:0043169//cation binding	GO:0010468//regulation of gene expression;GO:0016575//histone deacetylation;GO:0034645//cellular macromolecule biosynthetic process	--
ncbi_726958	3587	2397	3846	2977	1568	3458	340.035	338.374	288.362	189.376	272.191	236.473	322.257	232.68	-0.469864	0.0123384	0.998779	--	PREDICTED: tumor necrosis factor receptor superfamily member wengen isoform X1 [Apis mellifera]	Environmental Information Processing;Environmental Information Processing;Cellular Processes;Cellular Processes	Signal transduction;Signal transduction;Cell growth and death;Cell growth and death	ko04013//MAPK signaling pathway - fly;ko04391//Hippo signaling pathway - fly;ko04214//Apoptosis - fly;ko04215//Apoptosis - multiple species	K16679;K16679;K16679;K16679	GO:0005575//cellular_component;GO:0005623//cell;GO:0005886//plasma membrane;GO:0005887//integral component of plasma membrane;GO:0009986//cell surface;GO:0016020//membrane;GO:0016021//integral component of membrane;GO:0031224//intrinsic component of membrane;GO:0031226//intrinsic component of plasma membrane;GO:0044425//membrane part;GO:0044459//plasma membrane part;GO:0044464//cell part;GO:00719…	GO:0003674//molecular_function;GO:0004888//transmembrane signaling receptor activity;GO:0005031//tumor necrosis factor-activated receptor activity;GO:0005035//death receptor activity;GO:0005488//binding;GO:0005515//protein binding;GO:0038023//signaling receptor activity;GO:0060089//molecular transducer activity	GO:0000902//cell morphogenesis;GO:0000904//cell morphogenesis involved in differentiation;GO:0006820//anion transport;GO:0006915//apoptotic process;GO:0006928//movement of cell or subcellular component;GO:0006935//chemotaxis;GO:0007154//cell communication;GO:0007165//signal transduction;GO:0007166//cell surface receptor signaling pathway;GO:0007275//multicellular organism development;GO:0007399//…	--
ncbi_552523	4	6	20	122	14	17	0.186	0.414	0.734	3.783	1.189	0.569	0.444667	1.847	2.05439	0.012492	0.998779	tdcB	PREDICTED: L-threonine ammonia-lyase isoform X2 [Apis mellifera]	Metabolism;Metabolism;Metabolism;Metabolism;Metabolism	Global and overview maps;Global and overview maps;Global and overview maps;Amino acid metabolism;Amino acid metabolism	ko01100//Metabolic pathways;ko01200//Carbon metabolism;ko01230//Biosynthesis of amino acids;ko00260//Glycine, serine and threonine metabolism;ko00290//Valine, leucine and isoleucine biosynthesis	K01754;K01754;K01754;K01754;K01754	-	GO:0003824//catalytic activity;GO:0004122//cystathionine beta-synthase activity;GO:0004124//cysteine synthase activity;GO:0004794//L-threonine ammonia-lyase activity;GO:0004795//threonine synthase activity;GO:0004834//tryptophan synthase activity;GO:0008838//diaminopropionate ammonia-lyase activity;GO:0030170//pyridoxal phosphate binding	GO:0000162//tryptophan biosynthetic process;GO:0006535//cysteine biosynthetic process from serine;GO:0006549//isoleucine metabolic process;GO:0008152//metabolic process;GO:0009058//biosynthetic process;GO:0009088//threonine biosynthetic process;GO:0009097//isoleucine biosynthetic process;GO:0019295//coenzyme M biosynthetic process;GO:0019344//cysteine biosynthetic process;GO:0042400//ectoine cata…	--
ncbi_413894	1	0	2	13	0	46	0.071	0	0.191	0.626	0	2.365	0.0873333	0.997	3.51299	0.0129554	0.998779	y	PREDICTED: yellow-e3 isoform X1 [Apis mellifera]	-	-	-	-	-	-	-	--
ncbi_412641	14	7	9	45	19	28	0.972	0.724	0.494	2.056	2.417	1.403	0.73	1.95867	1.4239	0.0129995	0.998779	EFHC2	PREDICTED: EF-hand domain-containing family member C2-like isoform X1 [Apis mellifera]	-	-	-	-	GO:0005575//cellular_component;GO:0005623//cell	GO:0003674//molecular_function;GO:0005488//binding;GO:0005509//calcium ion binding;GO:0043167//ion binding;GO:0043169//cation binding;GO:0046872//metal ion binding	GO:0008150//biological_process;GO:0009987//cellular process;GO:0010033//response to organic substance;GO:0034097//response to cytokine;GO:0042221//response to chemical;GO:0050896//response to stimulus;GO:0051716//cellular response to stimulus;GO:0070887//cellular response to chemical stimulus;GO:0071310//cellular response to organic substance;GO:0071345//cellular response to cytokine stimulus;GO:…	--
ncbi_409231	1788	977	1800	1434	669	1710	153.961	123.817	120.11	81.986	104.095	105.145	132.629	97.0753	-0.450223	0.013005	0.998779	DPEP1	PREDICTED: dipeptidase 1-like isoform X1 [Apis mellifera]	-	-	-	-	GO:0031224//intrinsic component of membrane	GO:0008238//exopeptidase activity;GO:0043169//cation binding	-	--
ncbi_100577456	314	121	335	478	245	551	4.98	2.855	4.199	5.083	7.11	6.31	4.01133	6.16767	0.620643	0.0130928	0.998779	FBN3	PREDICTED: fibrillin-2-like [Apis mellifera]	-	-	-	-	GO:0009986//cell surface;GO:0016020//membrane	GO:0005509//calcium ion binding	-	--
ncbi_102654676	55	20	24	19	5	16	2.577	1.396	0.889	0.597	0.429	0.541	1.62067	0.522333	-1.63354	0.0133311	0.998779	--	PREDICTED: neurofilament heavy polypeptide-like [Apis mellifera]	-	-	-	-	-	-	-	--
ncbi_100576781	187	98	88	108	27	65	16.447	13.201	6.166	6.347	4.346	4.15	11.938	4.94767	-1.27074	0.0136495	0.998779	--	PREDICTED: 15-hydroxyprostaglandin dehydrogenase [NAD(+)]-like isoform X1 [Apis dorsata]	Human Diseases	Cancer: overview	ko05202//Transcriptional misregulation in cancer	K00069	-	GO:0003824//catalytic activity	GO:0044710//single-organism metabolic process	--
ncbi_408789	10519	6813	14335	10254	4395	9462	1297.41	1180.36	1277.11	791.444	902.049	762.402	1251.63	818.632	-0.612517	0.0136734	0.998779	--	PREDICTED: uncharacterized protein LOC102676483 [Apis dorsata]	-	-	-	-	-	-	-	--
MSTRG.8256	1998	791	2050	1361	645	1126	262.177	154.559	212.72	119.833	155.022	106.585	209.819	127.147	-0.722649	0.0136779	0.998779	mariner\T	histone-lysine N-methyltransferase SETMAR-like [Polistes fuscatus]	Metabolism	Amino acid metabolism	ko00310//Lysine degradation	K11433	-	-	-	--
MSTRG.4240	2	2	14	0	0	0	0.407	0.606	2.252	0	0	0	1.08833	0.001	-10.0879	0.0136882	0.998779	--	-	-	-	-	-	-	-	-	--
ncbi_724694	46	41	78	240	36	170	14.372	19.075	19.274	50.319	20.597	38.316	17.5737	36.4107	1.05095	0.0142008	0.998779	PCP20	cuticular protein 22 precursor [Apis mellifera]	-	-	-	-	GO:0005575//cellular_component;GO:0005576//extracellular region;GO:0031012//extracellular matrix;GO:0044421//extracellular region part	GO:0003674//molecular_function;GO:0005198//structural molecule activity;GO:0005214//structural constituent of chitin-based cuticle;GO:0008010//structural constituent of chitin-based larval cuticle;GO:0042302//structural constituent of cuticle	GO:0007275//multicellular organism development;GO:0008150//biological_process;GO:0032501//multicellular organismal process;GO:0032502//developmental process;GO:0040003//chitin-based cuticle development;GO:0042335//cuticle development;GO:0048856//anatomical structure development	--
ncbi_100576270	2	7	21	175	8	17	0.503	2.622	4.178	29.543	3.685	3.085	2.43433	12.1043	2.31392	0.0142757	0.998779	RIDA	PREDICTED: ribonuclease UK114 isoform X1 [Apis mellifera]	-	-	-	-	-	GO:0003824//catalytic activity	-	--
MSTRG.1787	1073	463	511	539	248	481	33.797	21.716	12.73	11.393	14.304	10.929	22.7477	12.2087	-0.897813	0.0144598	0.998779	--	-	-	-	-	-	-	-	-	--
ncbi_100576949	0	0	1	23	1	5	0	0	0.075	1.46	0.173	0.341	0.025	0.658	4.71809	0.0149195	0.998779	--	secapin-2 precursor [Apis mellifera]	-	-	-	-	-	GO:0016811//hydrolase activity, acting on carbon-nitrogen (but not peptide) bonds, in linear amides	-	--
ncbi_102655332	25	25	62	102	35	132	1.822	2.714	3.574	4.989	4.672	6.941	2.70333	5.534	1.03358	0.0150382	0.998779	olf186-F	PREDICTED: protein orai-2-like [Apis mellifera]	Environmental Information Processing;Human Diseases;Environmental Information Processing;Organismal Systems;Organismal Systems;Organismal Systems;Organismal Systems;Human Diseases	Signal transduction;Endocrine and metabolic disease;Signal transduction;Immune system;Endocrine system;Endocrine system;Endocrine system;Immune disease	ko04024//cAMP signaling pathway;ko04934//Cushing syndrome;ko04020//Calcium signaling pathway;ko04611//Platelet activation;ko04925//Aldosterone synthesis and secretion;ko04924//Renin secretion;ko04927//Cortisol synthesis and secretion;ko05340//Primary immunodeficiency	K16056;K16056;K16056;K16056;K16056;K16056;K16056;K16056	-	-	-	--
ncbi_724899	207	29	158	415	125	382	23.112	4.821	13.952	31.093	25.557	30.767	13.9617	29.139	1.06148	0.0152545	0.998779	AGAP007347	PREDICTED: lysozyme c-1-like [Apis florea]	-	-	-	-	-	GO:0016787//hydrolase activity	-	--
ncbi_724765	21	6	27	55	14	99	0.878	0.314	0.862	1.543	1.072	2.929	0.684667	1.848	1.43249	0.0154076	0.998779	eg	PREDICTED: protein embryonic gonad isoform X1 [Apis mellifera]	-	-	-	-	GO:0043231//intracellular membrane-bounded organelle	GO:0001071//nucleic acid binding transcription factor activity;GO:0003677//DNA binding;GO:0046914//transition metal ion binding	GO:0010468//regulation of gene expression;GO:0034645//cellular macromolecule biosynthetic process	--
ncbi_551556	172	46	59	65	16	49	19.47	7.754	5.282	4.938	3.317	4.001	10.8353	4.08533	-1.40722	0.0162226	0.998779	--	PREDICTED: dentin sialophosphoprotein-like [Apis mellifera]	-	-	-	-	-	-	-	--
ncbi_408603	28	18	58	701	37	59	1.439	1.377	2.357	24.171	3.481	2.187	1.72433	9.94633	2.52813	0.0163471	0.998779	Gld	PREDICTED: glucose dehydrogenase [FAD, quinone] [Apis mellifera]	-	-	-	-	-	GO:0016614//oxidoreductase activity, acting on CH-OH group of donors	-	--
ncbi_410996	1038	274	504	373	226	401	111.941	44.001	42.987	26.993	44.631	31.196	66.3097	34.2733	-0.952133	0.0163633	0.998779	TUB-2	PREDICTED: tubulin beta chain [Apis mellifera]	Cellular Processes;Cellular Processes;Human Diseases	Transport and catabolism;Cellular community - eukaryotes;Infectious disease: bacterial	ko04145//Phagosome;ko04540//Gap junction;ko05130//Pathogenic Escherichia coli infection	K07375;K07375;K07375	GO:0015630//microtubule cytoskeleton;GO:0032991//macromolecular complex	GO:0005198//structural molecule activity;GO:0017111//nucleoside-triphosphatase activity;GO:0032550//purine ribonucleoside binding	GO:0043623//cellular protein complex assembly;GO:0044763//single-organism cellular process	--
ncbi_113218895	15	2	4	1	0	0	4.914	0.976	1.036	0.22	0	0	2.30867	0.0733333	-4.97645	0.0164371	0.998779	GA29066	PREDICTED: glutamyl-tRNA(Gln) amidotransferase subunit C, mitochondrial [Apis florea]	Metabolism;Genetic Information Processing	Global and overview maps;Translation	ko01100//Metabolic pathways;ko00970//Aminoacyl-tRNA biosynthesis	K02435;K02435	GO:0005575//cellular_component;GO:0005622//intracellular;GO:0005623//cell;GO:0005737//cytoplasm;GO:0005739//mitochondrion;GO:0030956//glutamyl-tRNA(Gln) amidotransferase complex;GO:0032991//macromolecular complex;GO:0043226//organelle;GO:0043227//membrane-bounded organelle;GO:0043229//intracellular organelle;GO:0043231//intracellular membrane-bounded organelle;GO:0044424//intracellular part;GO:00…	GO:0000166//nucleotide binding;GO:0003674//molecular_function;GO:0003824//catalytic activity;GO:0005488//binding;GO:0005524//ATP binding;GO:0008144//drug binding;GO:0016874//ligase activity;GO:0016879//ligase activity, forming carbon-nitrogen bonds;GO:0016884//carbon-nitrogen ligase activity, with glutamine as amido-N-donor;GO:0017076//purine nucleotide binding;GO:0030554//adenyl nucleotide bindi…	GO:0006082//organic acid metabolic process;GO:0006139//nucleobase-containing compound metabolic process;GO:0006399//tRNA metabolic process;GO:0006412//translation;GO:0006424//glutamyl-tRNA aminoacylation;GO:0006450//regulation of translational fidelity;GO:0006518//peptide metabolic process;GO:0006520//cellular amino acid metabolic process;GO:0006725//cellular aromatic compound metabolic process;G…	--
ncbi_410862	52	19	56	66	60	140	2.416	1.35	2.063	2.077	5.021	4.451	1.943	3.84967	0.986448	0.0164872	0.998779	Slc41a1	PREDICTED: solute carrier family 41 member 3-like isoform X1 [Apis mellifera]	-	-	-	-	-	GO:0015075//ion transmembrane transporter activity	GO:0006812//cation transport	--
ncbi_552216	6	3	5	13	6	56	0.281	0.209	0.185	0.409	0.515	1.893	0.225	0.939	2.0612	0.0165114	0.998779	Ac76E	PREDICTED: adenylate cyclase type 2 [Apis mellifera]	Human Diseases;Organismal Systems;Human Diseases;Metabolism;Environmental Information Processing;Human Diseases;Cellular Processes;Environmental Information Processing;Organismal Systems;Environmental Information Processing;Human Diseases;Organismal Systems;Environmental Information Processing;Environmental Information Processing;Organismal Systems;Organismal Systems;Environmental Information Pro…	Cancer: overview;Environmental adaptation;Infectious disease: viral;Nucleotide metabolism;Signal transduction;Infectious disease: viral;Cell growth and death;Signal transduction;Nervous system;Signal transduction;Endocrine and metabolic disease;Endocrine system;Signal transduction;Signal transduction;Endocrine system;Immune system;Signal transduction;Digestive system;Circulatory system;Endocrine …	ko05200//Pathways in cancer;ko04714//Thermogenesis;ko05166//Human T-cell leukemia virus 1 infection;ko00230//Purine metabolism;ko04024//cAMP signaling pathway;ko05163//Human cytomegalovirus infection;ko04114//Oocyte meiosis;ko04015//Rap1 signaling pathway;ko04723//Retrograde endocannabinoid signaling;ko04022//cGMP-PKG signaling pathway;ko04934//Cushing syndrome;ko04921//Oxytocin signaling pathway…	K08042;K08042;K08042;K08042;K08042;K08042;K08042;K08042;K08042;K08042;K08042;K08042;K08042;K08042;K08042;K08042;K08042;K08042;K08042;K08042;K08042;K08042;K08042;K08042;K08042;K08042;K08042;K08042;K08042;K08042;K08042;K08042;K08042;K08042;K08042;K08042;K08042;K08042;K08042;K08042;K08042;K08042;K08042;K08042;K08042;K08042;K08042	GO:0005575//cellular_component;GO:0005622//intracellular;GO:0005623//cell;GO:0005737//cytoplasm;GO:0005829//cytosol;GO:0005886//plasma membrane;GO:0008074//guanylate cyclase complex, soluble;GO:0016020//membrane;GO:0032991//macromolecular complex;GO:0044424//intracellular part;GO:0044444//cytoplasmic part;GO:0044445//cytosolic part;GO:0044464//cell part;GO:0071944//cell periphery	GO:0003674//molecular_function;GO:0003824//catalytic activity;GO:0004016//adenylate cyclase activity;GO:0004383//guanylate cyclase activity;GO:0009975//cyclase activity;GO:0016829//lyase activity;GO:0016849//phosphorus-oxygen lyase activity	GO:0002165//instar larval or pupal development;GO:0006139//nucleobase-containing compound metabolic process;GO:0006163//purine nucleotide metabolic process;GO:0006164//purine nucleotide biosynthetic process;GO:0006171//cAMP biosynthetic process;GO:0006182//cGMP biosynthetic process;GO:0006725//cellular aromatic compound metabolic process;GO:0006753//nucleoside phosphate metabolic process;GO:00067…	--
ncbi_725103	444	167	573	640	321	1323	173.365	94.063	171.215	162.436	224.851	354.176	146.214	247.154	0.757327	0.0175049	0.998779	EbpIII	chemosensory protein 6 precursor [Apis mellifera]	-	-	-	-	GO:0005575//cellular_component;GO:0005576//extracellular region;GO:0005615//extracellular space;GO:0044421//extracellular region part	-	GO:0007275//multicellular organism development;GO:0007552//metamorphosis;GO:0008150//biological_process;GO:0009605//response to external stimulus;GO:0009607//response to biotic stimulus;GO:0009617//response to bacterium;GO:0032501//multicellular organismal process;GO:0032502//developmental process;GO:0043207//response to external biotic stimulus;GO:0048856//anatomical structure development;GO:005…	--
ncbi_409852	89	46	148	159	62	621	4.865	3.744	6.398	5.832	6.206	24.488	5.00233	12.1753	1.28329	0.0177776	0.998779	--	PREDICTED: mediator of RNA polymerase II transcription subunit 15 [Megachile rotundata]	-	-	-	-	-	-	-	--
ncbi_410204	88	46	140	1399	98	155	2.113	1.611	2.588	22.712	4.308	2.649	2.104	9.88967	2.23279	0.018412	0.998779	Zasp52	PREDICTED: titin-like [Apis mellifera]	-	-	-	-	GO:0001725//stress fiber;GO:0005575//cellular_component;GO:0005622//intracellular;GO:0005623//cell;GO:0005634//nucleus;GO:0005737//cytoplasm;GO:0005856//cytoskeleton;GO:0005886//plasma membrane;GO:0005911//cell-cell junction;GO:0005912//adherens junction;GO:0005913//cell-cell adherens junction;GO:0005915//zonula adherens;GO:0005924//cell-substrate adherens junction;GO:0005925//focal adhesion;GO:0…	GO:0003674//molecular_function;GO:0003779//actin binding;GO:0004222//metalloendopeptidase activity;GO:0004252//serine-type endopeptidase activity;GO:0005080//protein kinase C binding;GO:0005488//binding;GO:0005515//protein binding;GO:0008092//cytoskeletal protein binding;GO:0008236//serine-type peptidase activity;GO:0019899//enzyme binding;GO:0019900//kinase binding;GO:0019901//protein kinase bin…	GO:0001952//regulation of cell-matrix adhesion;GO:0006508//proteolysis;GO:0006950//response to stress;GO:0006996//organelle organization;GO:0007010//cytoskeleton organization;GO:0007275//multicellular organism development;GO:0007568//aging;GO:0007610//behavior;GO:0007631//feeding behavior;GO:0008150//biological_process;GO:0008340//determination of adult lifespan;GO:0009653//anatomical structure m…	--
ncbi_408583	301	168	249	837	211	431	31.078	26.235	20.968	83.862	53.288	40.576	26.0937	59.242	1.18292	0.0188827	0.998779	--	-	-	-	-	-	-	-	-	--
ncbi_107965656	13	12	11	5	2	2	1.516	2.084	1.014	0.391	0.427	0.168	1.538	0.328667	-2.22636	0.0190124	0.998779	--	PREDICTED: probable serine/threonine-protein kinase clkA [Eufriesea mexicana]	-	-	-	-	-	-	-	--
ncbi_113219195	58	23	55	1477	46	34	8.89	5.25	6.668	151.925	12.912	3.76	6.936	56.199	3.01837	0.0193474	0.998779	--	PREDICTED: histone H2A.Z-specific chaperone CHZ1-like [Apis cerana]	-	-	-	-	-	-	-	--
ncbi_409192	3909	1812	2127	1968	992	2710	111.132	76.761	47.974	37.537	51.76	56.336	78.6223	48.5443	-0.695636	0.0193504	0.998779	ATP10D	PREDICTED: probable phospholipid-transporting ATPase VD [Apis mellifera]	-	-	-	-	GO:0031224//intrinsic component of membrane	GO:0003824//catalytic activity;GO:0005548//phospholipid transporter activity;GO:0032550//purine ribonucleoside binding;GO:0046872//metal ion binding	GO:0015914//phospholipid transport	--
ncbi_408443	348	47	45	73	27	52	12.257	2.465	1.253	1.725	1.741	1.321	5.325	1.59567	-1.73862	0.0193549	0.998779	unc-4	PREDICTED: protein zerknuellt 1-like [Eufriesea mexicana]	-	-	-	-	GO:0043231//intracellular membrane-bounded organelle	GO:0003677//DNA binding	GO:0010468//regulation of gene expression	TF_Otx
ncbi_724373	0	0	0	1	16	0	0	0	0	0.035	1.544	0	0.001	0.526333	9.03983	0.0193621	0.998779	nkx-2.5	PREDICTED: homeobox protein Nkx-2.5-like [Apis mellifera]	-	-	-	-	GO:0005575//cellular_component;GO:0005622//intracellular;GO:0005623//cell;GO:0005634//nucleus;GO:0032991//macromolecular complex;GO:0032993//protein-DNA complex;GO:0043226//organelle;GO:0043227//membrane-bounded organelle;GO:0043229//intracellular organelle;GO:0043231//intracellular membrane-bounded organelle;GO:0044424//intracellular part;GO:0044464//cell part	GO:0000976//transcription regulatory region sequence-specific DNA binding;GO:0000977//RNA polymerase II regulatory region sequence-specific DNA binding;GO:0000978//RNA polymerase II core promoter proximal region sequence-specific DNA binding;GO:0000980//RNA polymerase II distal enhancer sequence-specific DNA binding;GO:0000981//RNA polymerase II transcription factor activity, sequence-specific DN…	GO:0000003//reproduction;GO:0001655//urogenital system development;GO:0001704//formation of primary germ layer;GO:0001707//mesoderm formation;GO:0001708//cell fate specification;GO:0001709//cell fate determination;GO:0001710//mesodermal cell fate commitment;GO:0001775//cell activation;GO:0001776//leukocyte homeostasis;GO:0002009//morphogenesis of an epithelium;GO:0002065//columnar/cuboidal epithe…	TF_Otx
ncbi_409602	224	117	393	532	156	884	27.463	21.36	38.107	43.769	35.024	78.183	28.9767	52.3253	0.852618	0.019435	0.998779	--	PREDICTED: circadian clock-controlled protein-like [Apis mellifera]	-	-	-	-	-	-	-	--
ncbi_725541	10	6	9	19	39	19	0.665	0.594	0.473	0.847	4.746	0.911	0.577333	2.168	1.90889	0.0194615	0.998779	spz5	PREDICTED: protein spaetzle 5 isoform X1 [Cerapachys biroi]	-	-	-	-	GO:0005575//cellular_component;GO:0005576//extracellular region	GO:0003674//molecular_function;GO:0005102//receptor binding;GO:0005121//Toll binding;GO:0005488//binding;GO:0005515//protein binding;GO:0008083//growth factor activity;GO:0030545//receptor regulator activity;GO:0048018//receptor agonist activity;GO:0098772//molecular function regulator	GO:0000902//cell morphogenesis;GO:0000904//cell morphogenesis involved in differentiation;GO:0006928//movement of cell or subcellular component;GO:0006935//chemotaxis;GO:0007154//cell communication;GO:0007165//signal transduction;GO:0007166//cell surface receptor signaling pathway;GO:0007275//multicellular organism development;GO:0007399//nervous system development;GO:0007409//axonogenesis;GO:000…	--
ncbi_410006	3512	2962	3292	2657	1241	3998	107.428	136.368	79.855	54.573	69.895	88.372	107.884	70.9467	-0.60467	0.0197168	0.998779	RAP1GAP	PREDICTED: uncharacterized protein LOC410006 isoform X1 [Apis mellifera]	-	-	-	-	-	GO:0046914//transition metal ion binding	GO:0043087//regulation of GTPase activity	--
ncbi_725305	44	14	46	813	40	37	4.465	2.116	3.692	55.367	7.434	2.709	3.42433	21.8367	2.67286	0.0197646	0.998779	--	PREDICTED: protein PFC0760c-like [Apis cerana]	-	-	-	-	-	-	-	--
ncbi_409648	4503	1613	1924	1847	1099	1148	510.484	272.291	172.504	140.507	228.146	93.882	318.426	154.178	-1.04636	0.0202852	0.998779	--	PREDICTED: protein piccolo [Polistes dominula]	-	-	-	-	-	-	-	--
ncbi_725245	107	48	88	183	98	154	4.899	3.307	3.223	5.702	8.423	5.406	3.80967	6.51033	0.773067	0.0202874	0.998779	egr	PREDICTED: protein eiger-like isoform X1 [Apis mellifera]	Environmental Information Processing;Environmental Information Processing;Cellular Processes	Signal transduction;Signal transduction;Cell growth and death	ko04013//MAPK signaling pathway - fly;ko04391//Hippo signaling pathway - fly;ko04214//Apoptosis - fly	K16678;K16678;K16678	-	-	GO:0002376//immune system process	--
ncbi_100578542	451	250	307	305	118	328	33.433	36.67	22.687	15.113	18.046	21.398	30.93	18.1857	-0.766205	0.0203366	0.998779	EAG_11727	PREDICTED: FMRFamide-related peptides-like [Apis cerana]	-	-	-	-	-	-	GO:0007218//neuropeptide signaling pathway	--
ncbi_408937	7312	4482	10092	12132	6701	13631	680.228	620.956	742.494	757.31	1141.59	914.636	681.226	937.844	0.461214	0.0204889	0.998779	ost-1	PREDICTED: SPARC [Apis mellifera]	-	-	-	-	GO:0031012//extracellular matrix;GO:0044421//extracellular region part	-	GO:0050794//regulation of cellular process	--
ncbi_107965577	58	25	83	80	61	225	13.487	8.652	15.221	12.451	26.124	37.813	12.4533	25.4627	1.03185	0.0212146	0.998779	--	PREDICTED: protein ORAOV1 homolog [Bombus terrestris]	-	-	-	-	GO:0000228//nuclear chromosome;GO:0000793//condensed chromosome;GO:0000794//condensed nuclear chromosome;GO:0005575//cellular_component;GO:0005622//intracellular;GO:0005623//cell;GO:0005634//nucleus;GO:0005694//chromosome;GO:0005737//cytoplasm;GO:0030896//checkpoint clamp complex;GO:0031974//membrane-enclosed lumen;GO:0031981//nuclear lumen;GO:0032991//macromolecular complex;GO:0035861//site of d…	GO:0003674//molecular_function;GO:0005542//folic acid binding;GO:0016740//transferase activity	GO:0000003//reproduction;GO:0000075//cell cycle checkpoint;GO:0000076//DNA replication checkpoint;GO:0000077//DNA damage checkpoint;GO:0000278//mitotic cell cycle;GO:0000724//double-strand break repair via homologous recombination;GO:0000725//recombinational repair;GO:0006139//nucleobase-containing compound metabolic process;GO:0006259//DNA metabolic process;GO:0006281//DNA repair;GO:0006289//nuc…	--
ncbi_725391	465	393	435	369	162	486	36.798	48.148	28.742	19.698	22.828	28.656	37.896	23.7273	-0.675496	0.0213262	0.998779	--	Low-density lipoprotein receptor-related protein [Habropoda laboriosa]	-	-	-	-	GO:0005575//cellular_component;GO:0005576//extracellular region	GO:0003674//molecular_function;GO:0003824//catalytic activity;GO:0004099//chitin deacetylase activity;GO:0004553//hydrolase activity, hydrolyzing O-glycosyl compounds;GO:0004568//chitinase activity;GO:0005488//binding;GO:0005515//protein binding;GO:0008061//chitin binding;GO:0008144//drug binding;GO:0016787//hydrolase activity;GO:0016798//hydrolase activity, acting on glycosyl bonds;GO:0016810//h…	GO:0005975//carbohydrate metabolic process;GO:0006022//aminoglycan metabolic process;GO:0006026//aminoglycan catabolic process;GO:0006030//chitin metabolic process;GO:0006032//chitin catabolic process;GO:0006040//amino sugar metabolic process;GO:0006807//nitrogen compound metabolic process;GO:0008150//biological_process;GO:0008152//metabolic process;GO:0009056//catabolic process;GO:0009057//macro…	--
ncbi_100578547	278	104	97	128	44	67	17.13	9.543	4.727	5.293	4.965	2.978	10.4667	4.412	-1.2463	0.0215789	0.998779	--	PREDICTED: uncharacterized protein LOC107995109 isoform X3 [Apis cerana]	-	-	-	-	GO:0000228//nuclear chromosome;GO:0000775//chromosome, centromeric region;GO:0000776//kinetochore;GO:0000777//condensed chromosome kinetochore;GO:0000779//condensed chromosome, centromeric region;GO:0000780//condensed nuclear chromosome, centromeric region;GO:0000793//condensed chromosome;GO:0000794//condensed nuclear chromosome;GO:0000795//synaptonemal complex;GO:0000940//condensed chromosome ou…	GO:0000166//nucleotide binding;GO:0001085//RNA polymerase II transcription factor binding;GO:0003674//molecular_function;GO:0003824//catalytic activity;GO:0004842//ubiquitin-protein transferase activity;GO:0005488//binding;GO:0005515//protein binding;GO:0005524//ATP binding;GO:0008022//protein C-terminus binding;GO:0008134//transcription factor binding;GO:0008144//drug binding;GO:0016740//transfe…	GO:0000003//reproduction;GO:0000122//negative regulation of transcription from RNA polymerase II promoter;GO:0000280//nuclear division;GO:0000578//embryonic axis specification;GO:0001700//embryonic development via the syncytial blastoderm;GO:0002009//morphogenesis of an epithelium;GO:0002119//nematode larval development;GO:0002164//larval development;GO:0002376//immune system process;GO:0002682//…	--
ncbi_410626	24	35	94	136	112	99	0.931	2.021	2.882	3.538	7.952	2.769	1.94467	4.753	1.28932	0.0221659	0.998779	Slc5a8	PREDICTED: sodium-coupled monocarboxylate transporter 1 [Apis mellifera]	-	-	-	-	GO:0005575//cellular_component;GO:0005887//integral component of plasma membrane;GO:0016020//membrane	GO:0003674//molecular_function;GO:0005215//transporter activity;GO:0005298//proline:sodium symporter activity;GO:0015370//solute:sodium symporter activity;GO:0015498//pantothenate:sodium symporter activity;GO:0022857//transmembrane transporter activity;GO:0031402//sodium ion binding	GO:0006810//transport;GO:0006814//sodium ion transport;GO:0008150//biological_process;GO:0015824//proline transport;GO:0015887//pantothenate transmembrane transport;GO:0015937//coenzyme A biosynthetic process;GO:0051179//localization;GO:0051234//establishment of localization;GO:0055085//transmembrane transport	--
ncbi_408695	138805	73509	138192	116375	53028	123303	18137.2	14302.9	14281.1	10204.1	12688.3	11622.5	15573.7	11505	-0.436855	0.0222505	0.998779	--	PREDICTED: uncharacterized protein LOC408695 [Apis mellifera]	-	-	-	-	-	GO:0005319//lipid transporter activity	GO:0006869//lipid transport	--
ncbi_100576901	7	3	3	17	5	43	0.499	0.319	0.169	0.814	0.653	2.213	0.329	1.22667	1.89858	0.0224403	0.998779	Pkg21D	PREDICTED: cGMP-dependent protein kinase 1-like isoform X1 [Apis mellifera]	Organismal Systems;Environmental Information Processing;Organismal Systems;Organismal Systems;Cellular Processes;Organismal Systems;Organismal Systems;Organismal Systems;Organismal Systems;Organismal Systems	Environmental adaptation;Signal transduction;Circulatory system;Immune system;Cellular community - eukaryotes;Digestive system;Environmental adaptation;Nervous system;Endocrine system;Sensory system	ko04714//Thermogenesis;ko04022//cGMP-PKG signaling pathway;ko04270//Vascular smooth muscle contraction;ko04611//Platelet activation;ko04540//Gap junction;ko04970//Salivary secretion;ko04713//Circadian entrainment;ko04730//Long-term depression;ko04923//Regulation of lipolysis in adipocytes;ko04740//Olfactory transduction	K07376;K07376;K07376;K07376;K07376;K07376;K07376;K07376;K07376;K07376	GO:0005575//cellular_component;GO:0005622//intracellular;GO:0005623//cell;GO:0005737//cytoplasm;GO:0005886//plasma membrane;GO:0016020//membrane;GO:0044424//intracellular part;GO:0044464//cell part;GO:0071944//cell periphery	GO:0000166//nucleotide binding;GO:0003674//molecular_function;GO:0003824//catalytic activity;GO:0004672//protein kinase activity;GO:0004674//protein serine/threonine kinase activity;GO:0004690//cyclic nucleotide-dependent protein kinase activity;GO:0004692//cGMP-dependent protein kinase activity;GO:0005488//binding;GO:0005524//ATP binding;GO:0008144//drug binding;GO:0016301//kinase activity;GO:00…	GO:0006464//cellular protein modification process;GO:0006468//protein phosphorylation;GO:0006793//phosphorus metabolic process;GO:0006796//phosphate-containing compound metabolic process;GO:0006807//nitrogen compound metabolic process;GO:0008150//biological_process;GO:0008152//metabolic process;GO:0009987//cellular process;GO:0016310//phosphorylation;GO:0019538//protein metabolic process;GO:00362…	--
ncbi_100576529	35	1	3	1	1	2	1.357	0.058	0.092	0.026	0.071	0.056	0.502333	0.051	-3.30008	0.0226453	0.998779	--	Heparanase, partial [Eufriesea mexicana]	-	-	-	-	-	-	-	--
ncbi_100578467	249	115	300	1327	164	295	8.069	5.55	7.689	28.858	9.732	6.896	7.10267	15.162	1.09403	0.0228652	0.998779	S	PREDICTED: protein Star-like [Apis mellifera]	-	-	-	-	GO:0005575//cellular_component;GO:0005622//intracellular;GO:0005623//cell;GO:0005737//cytoplasm;GO:0005783//endoplasmic reticulum;GO:0005794//Golgi apparatus;GO:0005886//plasma membrane;GO:0012505//endomembrane system;GO:0016020//membrane;GO:0043226//organelle;GO:0043227//membrane-bounded organelle;GO:0043229//intracellular organelle;GO:0043231//intracellular membrane-bounded organelle;GO:0044422…	-	GO:0000003//reproduction;GO:0001654//eye development;GO:0001655//urogenital system development;GO:0001709//cell fate determination;GO:0001736//establishment of planar polarity;GO:0001738//morphogenesis of a polarized epithelium;GO:0001745//compound eye morphogenesis;GO:0001751//compound eye photoreceptor cell differentiation;GO:0001754//eye photoreceptor cell differentiation;GO:0002009//morphogen…	--
ncbi_724187	24	16	25	109	16	61	1.115	1.122	1.002	3.626	1.332	2.381	1.07967	2.44633	1.18004	0.0234287	0.998779	--	PREDICTED: leucine-rich repeat neuronal protein 3-like isoform X1 [Apis mellifera]	-	-	-	-	GO:0005575//cellular_component;GO:0005576//extracellular region;GO:0005615//extracellular space;GO:0044421//extracellular region part	GO:0005515//protein binding	GO:0000902//cell morphogenesis;GO:0000904//cell morphogenesis involved in differentiation;GO:0007275//multicellular organism development;GO:0007399//nervous system development;GO:0007409//axonogenesis;GO:0008150//biological_process;GO:0009653//anatomical structure morphogenesis;GO:0009987//cellular process;GO:0016043//cellular component organization;GO:0022008//neurogenesis;GO:0030030//cell proje…	--
ncbi_408470	316	232	689	785	306	1346	14.883	16.664	26.492	25.73	26.705	48.608	19.3463	33.681	0.799875	0.0238701	0.998779	Nadk	PREDICTED: NAD kinase-like isoform X1 [Apis mellifera]	Metabolism;Metabolism	Global and overview maps;Metabolism of cofactors and vitamins	ko01100//Metabolic pathways;ko00760//Nicotinate and nicotinamide metabolism	K00858;K00858	-	-	GO:0006739//NADP metabolic process	--
ncbi_113218520	3	6	6	1	0	0	0.298	0.886	0.471	0.067	0	0	0.551667	0.0223333	-4.62653	0.0250063	0.998779	--	Ataxin-2-like protein [Habropoda laboriosa]	-	-	-	-	-	-	-	--
ncbi_411200	610	383	659	543	247	541	43.684	40.842	37.324	26.094	32.391	27.948	40.6167	28.811	-0.495452	0.0250748	0.998779	TPH1	PREDICTED: LOW QUALITY PROTEIN: tryptophan 5-hydroxylase 1 [Apis mellifera]	Metabolism;Organismal Systems;Metabolism;Metabolism	Global and overview maps;Nervous system;Amino acid metabolism;Metabolism of cofactors and vitamins	ko01100//Metabolic pathways;ko04726//Serotonergic synapse;ko00380//Tryptophan metabolism;ko00790//Folate biosynthesis	K00502;K00502;K00502;K00502	GO:0005575//cellular_component;GO:0005622//intracellular;GO:0005623//cell;GO:0042995//cell projection;GO:0043005//neuron projection;GO:0044464//cell part;GO:0097458//neuron part	GO:0003674//molecular_function;GO:0003824//catalytic activity;GO:0004497//monooxygenase activity;GO:0004505//phenylalanine 4-monooxygenase activity;GO:0004510//tryptophan 5-monooxygenase activity;GO:0004511//tyrosine 3-monooxygenase activity;GO:0005488//binding;GO:0005506//iron ion binding;GO:0016491//oxidoreductase activity;GO:0016705//oxidoreductase activity, acting on paired donors, with incor…	GO:0001505//regulation of neurotransmitter levels;GO:0002119//nematode larval development;GO:0002164//larval development;GO:0006082//organic acid metabolic process;GO:0006520//cellular amino acid metabolic process;GO:0006559//L-phenylalanine catabolic process;GO:0006568//tryptophan metabolic process;GO:0006570//tyrosine metabolic process;GO:0006576//cellular biogenic amine metabolic process;GO:00…	--
ncbi_408864	2726	975	2669	3480	1814	4704	439.15	233.351	340.483	375.867	535.67	547.242	337.661	486.26	0.52615	0.0251401	0.998779	--	PREDICTED: waprin-Phi1-like [Apis mellifera]	-	-	-	-	-	GO:0004857//enzyme inhibitor activity	GO:0045861//negative regulation of proteolysis	--
ncbi_413000	15	15	65	104	54	69	0.812	1.209	2.782	3.776	5.351	2.693	1.601	3.94	1.29922	0.0254785	0.998779	path	PREDICTED: proton-coupled amino acid transporter 1 [Apis mellifera]	Organismal Systems	Digestive system	ko04974//Protein digestion and absorption	K14209	GO:0000323//lytic vacuole;GO:0005575//cellular_component;GO:0005622//intracellular;GO:0005623//cell;GO:0005737//cytoplasm;GO:0005764//lysosome;GO:0005768//endosome;GO:0005773//vacuole;GO:0005774//vacuolar membrane;GO:0005886//plasma membrane;GO:0012505//endomembrane system;GO:0016020//membrane;GO:0030424//axon;GO:0030425//dendrite;GO:0031090//organelle membrane;GO:0031410//cytoplasmic vesicle;GO:…	GO:0003674//molecular_function;GO:0005215//transporter activity;GO:0005342//organic acid transmembrane transporter activity;GO:0008509//anion transmembrane transporter activity;GO:0008514//organic anion transmembrane transporter activity;GO:0015075//ion transmembrane transporter activity;GO:0015171//amino acid transmembrane transporter activity;GO:0015318//inorganic solute uptake transmembrane tr…	GO:0000902//cell morphogenesis;GO:0000904//cell morphogenesis involved in differentiation;GO:0002009//morphogenesis of an epithelium;GO:0002165//instar larval or pupal development;GO:0003333//amino acid transmembrane transport;GO:0006810//transport;GO:0006811//ion transport;GO:0006820//anion transport;GO:0006865//amino acid transport;GO:0007275//multicellular organism development;GO:0007399//nerv…	--
ncbi_726268	766	809	774	1517	927	1918	79.244	124.625	63.327	105.311	175.611	143.135	89.0653	141.352	0.66636	0.0256693	0.998779	--	PREDICTED: uncharacterized protein LOC726268 [Apis mellifera]	-	-	-	-	GO:0016020//membrane	GO:0004675//transmembrane receptor protein serine/threonine kinase activity	GO:0030431//sleep;GO:0032222//regulation of synaptic transmission, cholinergic;GO:1903818//positive regulation of voltage-gated potassium channel activity	--
ncbi_551401	29	19	44	147	18	90	1.51	1.432	1.81	5.094	1.711	3.41	1.584	3.405	1.10408	0.0261098	0.998779	aldh1l1	PREDICTED: cytosolic 10-formyltetrahydrofolate dehydrogenase [Apis mellifera]	Metabolism	Metabolism of cofactors and vitamins	ko00670//One carbon pool by folate	K00289	GO:0044424//intracellular part	GO:0016646//oxidoreductase activity, acting on the CH-NH group of donors, NAD or NADP as acceptor;GO:0016741//transferase activity, transferring one-carbon groups;GO:0016903//oxidoreductase activity, acting on the aldehyde or oxo group of donors	GO:0009256//10-formyltetrahydrofolate metabolic process	--
ncbi_107965310	10	5	8	2	0	2	0.849	0.632	0.537	0.114	0	0.122	0.672667	0.0786667	-3.09607	0.0263573	0.998779	--	PREDICTED: LOW QUALITY PROTEIN: leucine-rich PPR motif-containing protein, mitochondrial, partial [Apis florea]	-	-	-	-	GO:0000228//nuclear chromosome;GO:0000793//condensed chromosome;GO:0000794//condensed nuclear chromosome;GO:0005575//cellular_component;GO:0005622//intracellular;GO:0005623//cell;GO:0005634//nucleus;GO:0005635//nuclear envelope;GO:0005637//nuclear inner membrane;GO:0005640//nuclear outer membrane;GO:0005654//nucleoplasm;GO:0005694//chromosome;GO:0005737//cytoplasm;GO:0005739//mitochondrion;GO:000…	GO:0003674//molecular_function;GO:0003676//nucleic acid binding;GO:0003677//DNA binding;GO:0003697//single-stranded DNA binding;GO:0003723//RNA binding;GO:0003729//mRNA binding;GO:0003730//mRNA 3'-UTR binding;GO:0003824//catalytic activity;GO:0004518//nuclease activity;GO:0004519//endonuclease activity;GO:0005488//binding;GO:0005515//protein binding;GO:0008017//microtubule binding;GO:0008092//cyt…	GO:0000959//mitochondrial RNA metabolic process;GO:0000960//regulation of mitochondrial RNA catabolic process;GO:0000961//negative regulation of mitochondrial RNA catabolic process;GO:0000963//mitochondrial RNA processing;GO:0000965//mitochondrial RNA 3'-end processing;GO:0002082//regulation of oxidative phosphorylation;GO:0006139//nucleobase-containing compound metabolic process;GO:0006140//regu…	--
ncbi_725634	1003	607	884	887	290	808	37.79	33.942	26.333	22.348	19.953	21.888	32.6883	21.3963	-0.611412	0.0264942	0.998779	--	PREDICTED: uncharacterized protein LOC725634 isoform X1 [Apis mellifera]	-	-	-	-	GO:0005575//cellular_component	GO:0003674//molecular_function;GO:0005102//receptor binding;GO:0005488//binding;GO:0005515//protein binding	GO:0008150//biological_process	--
ncbi_409970	1410	889	868	962	401	1027	76.37	70.942	37.266	34.99	38.795	38.606	61.526	37.4637	-0.715704	0.0267671	0.998779	THSD4	PREDICTED: thrombospondin type-1 domain-containing protein 4-like [Apis mellifera]	-	-	-	-	-	GO:0016787//hydrolase activity	GO:0019538//protein metabolic process	--
ncbi_113218833	79	13	86	23	17	33	23.056	5.65	19.85	4.504	9.085	6.947	16.1853	6.84533	-1.24149	0.026873	0.998779	AGAP012180	PREDICTED: transmembrane protein 234 homolog [Apis cerana]	-	-	-	-	GO:0000139//Golgi membrane;GO:0005575//cellular_component;GO:0016020//membrane;GO:0016021//integral component of membrane;GO:0031224//intrinsic component of membrane;GO:0044425//membrane part	GO:0003674//molecular_function;GO:0015165//pyrimidine nucleotide-sugar transmembrane transporter activity	GO:0008150//biological_process;GO:0090481//pyrimidine nucleotide-sugar transmembrane transport	--
ncbi_408463	9299	3957	8378	5306	3398	7616	336.33	209.864	233.088	129.174	220.625	194.312	259.761	181.37	-0.518244	0.0269322	0.998779	KCNJ2	PREDICTED: uncharacterized protein LOC408463 isoform X1 [Apis mellifera]	-	-	-	-	GO:0005575//cellular_component;GO:0005623//cell;GO:0005886//plasma membrane;GO:0005887//integral component of plasma membrane;GO:0016020//membrane;GO:0016021//integral component of membrane;GO:0031224//intrinsic component of membrane;GO:0031226//intrinsic component of plasma membrane;GO:0044425//membrane part;GO:0044459//plasma membrane part;GO:0044464//cell part;GO:0071944//cell periphery	GO:0003674//molecular_function;GO:0005215//transporter activity;GO:0005216//ion channel activity;GO:0005242//inward rectifier potassium channel activity;GO:0005244//voltage-gated ion channel activity;GO:0005249//voltage-gated potassium channel activity;GO:0005261//cation channel activity;GO:0005267//potassium channel activity;GO:0008324//cation transmembrane transporter activity;GO:0015075//ion t…	GO:0006810//transport;GO:0006811//ion transport;GO:0006812//cation transport;GO:0006813//potassium ion transport;GO:0007275//multicellular organism development;GO:0007444//imaginal disc development;GO:0008150//biological_process;GO:0009888//tissue development;GO:0009966//regulation of signal transduction;GO:0009968//negative regulation of signal transduction;GO:0009987//cellular process;GO:001010…	--
ncbi_724993	251	221	231	938	119	805	33.133	43.44	24.116	83.087	28.765	76.654	33.563	62.8353	0.904704	0.0269529	0.998779	--	PREDICTED: kielin/chordin-like protein [Apis cerana]	-	-	-	-	-	-	-	--
ncbi_413676	1455	559	1099	912	432	897	56.309	31.837	33.617	23.272	31.986	25.91	40.5877	27.056	-0.585093	0.0269962	0.998779	Ptchd3	patched-related protein [Apis mellifera scutellata]	-	-	-	-	-	-	GO:0007165//signal transduction	--
ncbi_409673	116	42	98	61	32	62	2.574	1.388	1.72	0.908	1.3	0.992	1.894	1.06667	-0.828327	0.0276041	0.998779	Pole	PREDICTED: DNA polymerase epsilon catalytic subunit A [Apis mellifera]	Metabolism;Human Diseases;Metabolism;Metabolism;Genetic Information Processing;Genetic Information Processing;Genetic Information Processing	Global and overview maps;Infectious disease: viral;Nucleotide metabolism;Nucleotide metabolism;Replication and repair;Replication and repair;Replication and repair	ko01100//Metabolic pathways;ko05166//Human T-cell leukemia virus 1 infection;ko00230//Purine metabolism;ko00240//Pyrimidine metabolism;ko03420//Nucleotide excision repair;ko03030//DNA replication;ko03410//Base excision repair	K02324;K02324;K02324;K02324;K02324;K02324;K02324	GO:0000228//nuclear chromosome;GO:0000781//chromosome, telomeric region;GO:0000784//nuclear chromosome, telomeric region;GO:0005575//cellular_component;GO:0005622//intracellular;GO:0005623//cell;GO:0005634//nucleus;GO:0005654//nucleoplasm;GO:0005657//replication fork;GO:0005694//chromosome;GO:0005886//plasma membrane;GO:0008622//epsilon DNA polymerase complex;GO:0016020//membrane;GO:0031974//memb…	GO:0000166//nucleotide binding;GO:0003674//molecular_function;GO:0003676//nucleic acid binding;GO:0003677//DNA binding;GO:0003682//chromatin binding;GO:0003690//double-stranded DNA binding;GO:0003697//single-stranded DNA binding;GO:0003723//RNA binding;GO:0003729//mRNA binding;GO:0003824//catalytic activity;GO:0003887//DNA-directed DNA polymerase activity;GO:0004518//nuclease activity;GO:0004527/…	GO:0000003//reproduction;GO:0000070//mitotic sister chromatid segregation;GO:0000075//cell cycle checkpoint;GO:0000076//DNA replication checkpoint;GO:0000077//DNA damage checkpoint;GO:0000082//G1/S transition of mitotic cell cycle;GO:0000278//mitotic cell cycle;GO:0000280//nuclear division;GO:0000726//non-recombinational repair;GO:0000731//DNA synthesis involved in DNA repair;GO:0000819//sister c…	--
ncbi_724777	240	60	330	1352	99	391	40.648	15.132	44.203	153.658	30.704	47.771	33.3277	77.3777	1.2152	0.0277559	0.998779	PCP20	cuticular protein 14 precursor [Apis mellifera]	-	-	-	-	-	GO:0042302//structural constituent of cuticle	-	--
ncbi_102655585	1	1	1	28	2	3	0.206	0.306	0.163	3.867	0.754	0.445	0.225	1.68867	2.90789	0.0279566	0.998779	--	PREDICTED: uncharacterized protein LOC102655585 [Apis mellifera]	-	-	-	-	GO:0005575//cellular_component;GO:0005622//intracellular;GO:0005623//cell;GO:0005737//cytoplasm;GO:0005829//cytosol;GO:0005938//cell cortex;GO:0016020//membrane;GO:0044424//intracellular part;GO:0044444//cytoplasmic part;GO:0044448//cell cortex part;GO:0044464//cell part;GO:0045178//basal part of cell;GO:0045180//basal cortex;GO:0071944//cell periphery;GO:0099568//cytoplasmic region;GO:0099738//c…	GO:0003674//molecular_function;GO:0005085//guanyl-nucleotide exchange factor activity;GO:0005088//Ras guanyl-nucleotide exchange factor activity;GO:0005488//binding;GO:0005515//protein binding;GO:0008270//zinc ion binding;GO:0008689//3-demethylubiquinone-9 3-O-methyltransferase activity;GO:0017016//Ras GTPase binding;GO:0017112//Rab guanyl-nucleotide exchange factor activity;GO:0017137//Rab GTPas…	GO:0006744//ubiquinone biosynthetic process;GO:0006810//transport;GO:0006892//post-Golgi vesicle-mediated transport;GO:0007154//cell communication;GO:0007165//signal transduction;GO:0007264//small GTPase mediated signal transduction;GO:0008104//protein localization;GO:0008150//biological_process;GO:0009987//cellular process;GO:0015031//protein transport;GO:0015833//peptide transport;GO:0016043//c…	--
ncbi_725108	321	186	180	141	110	171	16.116	14.392	7.627	4.514	10.622	6.709	12.7117	7.28167	-0.803813	0.0284796	0.998779	--	PREDICTED: early nodulin-75 isoform X2 [Apis mellifera]	-	-	-	-	-	-	-	--
ncbi_100578257	576	205	280	301	114	283	51.425	26.701	19.778	17.603	17.948	18.425	32.6347	17.992	-0.85905	0.0291097	0.998779	--	PREDICTED: uncharacterized protein LOC100578257 [Apis mellifera]	-	-	-	-	-	-	-	--
ncbi_113218866	339	117	227	222	59	147	20.624	10.605	10.951	9.068	6.576	6.47	14.06	7.37133	-0.931599	0.029221	0.998779	--	Centrosomal protein of 135 kDa [Habropoda laboriosa]	-	-	-	-	-	-	-	--
ncbi_100576569	2576	1539	1695	1124	942	1989	50.183	44.644	26.115	14.694	33.604	27.951	40.314	25.4163	-0.665525	0.0293651	0.998779	--	PREDICTED: trichohyalin-like [Apis dorsata]	-	-	-	-	-	GO:0016787//hydrolase activity	-	--
ncbi_102656656	8	15	11	65	23	24	0.201	0.562	0.219	1.098	1.06	0.436	0.327333	0.864667	1.40138	0.0294061	0.998779	meng	PREDICTED: fatty acyl-CoA synthetase and RNA processing-associated kinase 1 [Apis florea]	-	-	-	-	-	GO:0004672//protein kinase activity;GO:0032550//purine ribonucleoside binding	GO:0006464//cellular protein modification process	--
ncbi_100577504	2941	1514	3794	2648	1110	2800	149.79	114.032	151.281	90.337	102.337	101.841	138.368	98.1717	-0.495128	0.0296348	0.998779	--	PREDICTED: histone H3.v1-like [Apis florea]	-	-	-	-	-	-	GO:0042754//negative regulation of circadian rhythm;GO:0045892//negative regulation of transcription, DNA-templated	--
ncbi_551529	6734	3071	5919	4408	2535	5341	521.538	354.169	362.531	229.095	359.557	298.387	412.746	295.68	-0.481219	0.0301485	0.998779	fgf1	PREDICTED: fibroblast growth factor 1-like [Apis mellifera]	Human Diseases;Environmental Information Processing;Environmental Information Processing;Environmental Information Processing;Cellular Processes;Environmental Information Processing;Environmental Information Processing;Human Diseases;Human Diseases;Human Diseases	Cancer: overview;Signal transduction;Signal transduction;Signal transduction;Cell motility;Signal transduction;Signal transduction;Cancer: specific types;Cancer: specific types;Cancer: specific types	ko05200//Pathways in cancer;ko04151//PI3K-Akt signaling pathway;ko04010//MAPK signaling pathway;ko04014//Ras signaling pathway;ko04810//Regulation of actin cytoskeleton;ko04390//Hippo signaling pathway;ko04015//Rap1 signaling pathway;ko05226//Gastric cancer;ko05224//Breast cancer;ko05218//Melanoma	K18496;K18496;K18496;K18496;K18496;K18496;K18496;K18496;K18496;K18496	GO:0005575//cellular_component;GO:0005576//extracellular region;GO:0005615//extracellular space;GO:0005622//intracellular;GO:0005623//cell;GO:0005634//nucleus;GO:0005730//nucleolus;GO:0005737//cytoplasm;GO:0005829//cytosol;GO:0005938//cell cortex;GO:0031012//extracellular matrix;GO:0031974//membrane-enclosed lumen;GO:0031981//nuclear lumen;GO:0043226//organelle;GO:0043227//membrane-bounded organe…	GO:0003674//molecular_function;GO:0003824//catalytic activity;GO:0004672//protein kinase activity;GO:0004713//protein tyrosine kinase activity;GO:0005085//guanyl-nucleotide exchange factor activity;GO:0005088//Ras guanyl-nucleotide exchange factor activity;GO:0005102//receptor binding;GO:0005104//fibroblast growth factor receptor binding;GO:0005178//integrin binding;GO:0005488//binding;GO:0005515…	GO:0000165//MAPK cascade;GO:0000187//activation of MAPK activity;GO:0001525//angiogenesis;GO:0001568//blood vessel development;GO:0001570//vasculogenesis;GO:0001655//urogenital system development;GO:0001657//ureteric bud development;GO:0001658//branching involved in ureteric bud morphogenesis;GO:0001759//organ induction;GO:0001763//morphogenesis of a branching structure;GO:0001822//kidney develop…	--
ncbi_727110	54	36	159	1742	77	89	4.807	4.772	11.193	104.052	12.551	5.715	6.924	40.7727	2.55792	0.0305085	0.998779	MRJP1	PREDICTED: major royal jelly protein 1 [Apis mellifera]	-	-	-	-	-	-	GO:0006629//lipid metabolic process	--
ncbi_552461	126	99	133	771	118	123	25.794	30.179	21.534	105.915	44.235	18.164	25.8357	56.1047	1.11876	0.0310242	0.998779	--	PREDICTED: four-domain proteases inhibitor-like [Bombus terrestris]	-	-	-	-	GO:0005575//cellular_component;GO:0005576//extracellular region;GO:0005622//intracellular;GO:0005623//cell;GO:0005737//cytoplasm;GO:0005739//mitochondrion;GO:0043226//organelle;GO:0043227//membrane-bounded organelle;GO:0043229//intracellular organelle;GO:0043231//intracellular membrane-bounded organelle;GO:0044424//intracellular part;GO:0044444//cytoplasmic part;GO:0044464//cell part	GO:0005515//protein binding	-	--
ncbi_409981	3677	1602	1485	1738	941	1435	66.897	43.4	21.367	21.218	31.35	18.833	43.888	23.8003	-0.882845	0.0311644	0.998779	--	PREDICTED: probable GPI-anchored adhesin-like protein PGA55 [Apis cerana]	Human Diseases;Organismal Systems	Cancer: overview;Immune system	ko05205//Proteoglycans in cancer;ko04624//Toll and Imd signaling pathway	K10380;K10380	-	-	-	--
ncbi_100578156	274	553	305	245	172	214	21.327	62.992	18.439	12.601	24.398	11.58	34.2527	16.193	-1.08085	0.0316403	0.998779	--	PREDICTED: protein PXR1-like [Eufriesea mexicana]	Organismal Systems	Immune system	ko04624//Toll and Imd signaling pathway	K20701	-	-	-	--
ncbi_726121	387	73	119	119	40	149	24.011	6.511	5.536	4.767	4.237	6.329	12.0193	5.111	-1.23368	0.0321112	0.998779	Zasp52	PREDICTED: golgin subfamily A member 6-like protein 22 [Apis mellifera]	-	-	-	-	GO:0030288//outer membrane-bounded periplasmic space	GO:0004252//serine-type endopeptidase activity;GO:0005515//protein binding	GO:0006508//proteolysis;GO:0006950//response to stress;GO:0006996//organelle organization;GO:0007010//cytoskeleton organization;GO:0008150//biological_process;GO:0009653//anatomical structure morphogenesis;GO:0009987//cellular process;GO:0010927//cellular component assembly involved in morphogenesis;GO:0016043//cellular component organization;GO:0021549//cerebellum development;GO:0022607//cellula…	--
ncbi_100576182	78	35	29	33	14	20	7.531	5.032	2.215	2.138	2.475	1.393	4.926	2.002	-1.29897	0.032705	0.998779	--	PREDICTED: pupal cuticle protein G1A-like [Apis mellifera]	-	-	-	-	GO:0005575//cellular_component	GO:0003674//molecular_function	GO:0008150//biological_process	--
ncbi_100577527	165	173	127	265	224	483	49.651	77.519	30.224	53.511	123.431	104.845	52.4647	93.929	0.840225	0.0330256	0.998779	--	transcriptional regulator for cysteine regulon [Lasius niger]	-	-	-	-	-	-	-	--
ncbi_412934	1194	399	389	401	251	520	40.302	20.131	10.414	9.196	15.591	12.625	23.6157	12.4707	-0.921206	0.0331627	0.998779	Shaw	PREDICTED: potassium voltage-gated channel protein Shaw isoform X1 [Apis mellifera]	-	-	-	-	GO:0005575//cellular_component;GO:0005623//cell;GO:0005886//plasma membrane;GO:0005887//integral component of plasma membrane;GO:0008076//voltage-gated potassium channel complex;GO:0016020//membrane;GO:0016021//integral component of membrane;GO:0031224//intrinsic component of membrane;GO:0031226//intrinsic component of plasma membrane;GO:0032991//macromolecular complex;GO:0034702//ion channel com…	GO:0003674//molecular_function;GO:0005215//transporter activity;GO:0005216//ion channel activity;GO:0005244//voltage-gated ion channel activity;GO:0005249//voltage-gated potassium channel activity;GO:0005261//cation channel activity;GO:0005267//potassium channel activity;GO:0008324//cation transmembrane transporter activity;GO:0015075//ion transmembrane transporter activity;GO:0015077//monovalent…	GO:0006810//transport;GO:0006811//ion transport;GO:0006812//cation transport;GO:0006813//potassium ion transport;GO:0008150//biological_process;GO:0009987//cellular process;GO:0015672//monovalent inorganic cation transport;GO:0016043//cellular component organization;GO:0022607//cellular component assembly;GO:0030001//metal ion transport;GO:0030431//sleep;GO:0032501//multicellular organismal proce…	--
ncbi_724227	211	87	282	245	251	494	10.225	6.278	10.808	7.967	22.273	17.269	9.10367	15.8363	0.798719	0.0338301	0.998779	Sv2b	PREDICTED: synaptic vesicle glycoprotein 2B-like [Apis mellifera]	-	-	-	-	GO:0005887//integral component of plasma membrane;GO:0016021//integral component of membrane	GO:0015514//nitrite efflux transmembrane transporter activity;GO:0022857//transmembrane transporter activity;GO:0042910//xenobiotic transporter activity;GO:0051119//sugar transmembrane transporter activity	GO:0008643//carbohydrate transport;GO:0015707//nitrite transport;GO:0042908//xenobiotic transport;GO:0055085//transmembrane transport	--
ncbi_100577644	43	33	35	32	3	22	9.255	10.577	5.958	4.622	1.182	3.416	8.59667	3.07333	-1.48397	0.0339482	0.998779	MALSU1	PREDICTED: mitochondrial assembly of ribosomal large subunit protein 1 [Apis mellifera]	-	-	-	-	GO:0005575//cellular_component;GO:0005622//intracellular;GO:0005623//cell;GO:0005737//cytoplasm;GO:0005739//mitochondrion;GO:0005759//mitochondrial matrix;GO:0005829//cytosol;GO:0031974//membrane-enclosed lumen;GO:0043226//organelle;GO:0043227//membrane-bounded organelle;GO:0043229//intracellular organelle;GO:0043231//intracellular membrane-bounded organelle;GO:0043233//organelle lumen;GO:0044422…	GO:0003674//molecular_function;GO:0005488//binding;GO:0043021//ribonucleoprotein complex binding;GO:0043022//ribosome binding;GO:0043023//ribosomal large subunit binding;GO:0044877//macromolecular complex binding	GO:0006417//regulation of translation;GO:0008150//biological_process;GO:0009889//regulation of biosynthetic process;GO:0009890//negative regulation of biosynthetic process;GO:0009892//negative regulation of metabolic process;GO:0010468//regulation of gene expression;GO:0010556//regulation of macromolecule biosynthetic process;GO:0010558//negative regulation of macromolecule biosynthetic process;G…	--
ncbi_410705	1	1	1	32	2	1	0.055	0.081	0.043	1.137	0.2	0.039	0.0596667	0.458667	2.94245	0.0342481	0.998779	svop-1	PREDICTED: synaptic vesicle glycoprotein 2C-like isoform X1 [Apis mellifera]	-	-	-	-	-	GO:0005215//transporter activity	GO:0044763//single-organism cellular process	--
ncbi_726798	5	7	21	64	4	71	0.308	0.689	0.95	2.721	0.43	3.175	0.649	2.10867	1.70004	0.0345586	0.998779	DAGLB	PREDICTED: sn1-specific diacylglycerol lipase beta [Apis mellifera]	Organismal Systems;Organismal Systems;Organismal Systems	Nervous system;Endocrine system;Sensory system	ko04723//Retrograde endocannabinoid signaling;ko04925//Aldosterone synthesis and secretion;ko04745//Phototransduction - fly	K13806;K13806;K13806	GO:0005575//cellular_component;GO:0005622//intracellular;GO:0005623//cell;GO:0005634//nucleus;GO:0005886//plasma membrane;GO:0016020//membrane;GO:0016021//integral component of membrane;GO:0031224//intrinsic component of membrane;GO:0043226//organelle;GO:0043227//membrane-bounded organelle;GO:0043229//intracellular organelle;GO:0043231//intracellular membrane-bounded organelle;GO:0044424//intrace…	GO:0003674//molecular_function;GO:0003824//catalytic activity;GO:0005488//binding;GO:0016298//lipase activity;GO:0016787//hydrolase activity;GO:0016788//hydrolase activity, acting on ester bonds;GO:0043167//ion binding;GO:0043169//cation binding;GO:0046872//metal ion binding;GO:0047372//acylglycerol lipase activity;GO:0052689//carboxylic ester hydrolase activity	GO:0001505//regulation of neurotransmitter levels;GO:0001676//long-chain fatty acid metabolic process;GO:0006082//organic acid metabolic process;GO:0006629//lipid metabolic process;GO:0006631//fatty acid metabolic process;GO:0006690//icosanoid metabolic process;GO:0007275//multicellular organism development;GO:0007399//nervous system development;GO:0007405//neuroblast proliferation;GO:0008150//bi…	--
ncbi_107964258	1	0	1	39	0	1	0.089	0	0.069	2.31	0	0.064	0.0526667	0.791333	3.90932	0.0346481	0.998779	--	PREDICTED: spermatogenesis-associated protein 17-like [Apis mellifera]	-	-	-	-	GO:0005575//cellular_component;GO:0005622//intracellular;GO:0005623//cell;GO:0005737//cytoplasm;GO:0044424//intracellular part;GO:0044464//cell part	GO:0003674//molecular_function;GO:0005488//binding;GO:0005515//protein binding;GO:0005516//calmodulin binding;GO:0016491//oxidoreductase activity	GO:0055114//oxidation-reduction process	--
ncbi_552728	187	78	183	505	77	395	12.411	7.709	9.606	22.491	9.358	18.911	9.90867	16.92	0.771967	0.0352405	0.998779	CG2145	PREDICTED: poly(U)-specific endoribonuclease homolog [Apis dorsata]	-	-	-	-	-	GO:0004521//endoribonuclease activity	-	--
MSTRG.12520	1	3	4	5	0	94	0.191	0.854	0.605	0.641	0	12.957	0.55	4.53267	3.04286	0.0357987	0.998779	--	uncharacterized protein LOC108002414 [Apis cerana]	-	-	-	-	-	-	-	--
ncbi_413510	3133	1650	2289	2141	1051	2608	48.124	37.74	27.807	22.068	29.562	28.898	37.8903	26.8427	-0.497302	0.0361346	0.998779	Snrk	PREDICTED: SNF-related serine/threonine-protein kinase [Apis mellifera]	-	-	-	-	-	GO:0004672//protein kinase activity;GO:0032550//purine ribonucleoside binding	GO:0006464//cellular protein modification process	--
ncbi_725351	48	15	20	14	8	13	5.283	2.458	1.741	1.034	1.612	1.032	3.16067	1.226	-1.36627	0.036154	0.998779	GALM	PREDICTED: aldose 1-epimerase-like isoform X1 [Apis mellifera]	Metabolism;Metabolism;Metabolism	Global and overview maps;Carbohydrate metabolism;Carbohydrate metabolism	ko01100//Metabolic pathways;ko00010//Glycolysis / Gluconeogenesis;ko00052//Galactose metabolism	K01785;K01785;K01785	-	GO:0004034//aldose 1-epimerase activity;GO:0016853//isomerase activity	GO:0005975//carbohydrate metabolic process;GO:0006012//galactose metabolic process	--
ncbi_413588	96	77	148	172	90	328	10.204	12.187	12.441	12.268	17.517	25.149	11.6107	18.3113	0.657286	0.0361994	0.998779	BYSL	PREDICTED: bystin [Apis mellifera]	-	-	-	-	GO:0005575//cellular_component;GO:0005622//intracellular;GO:0005623//cell;GO:0005634//nucleus;GO:0005654//nucleoplasm;GO:0005730//nucleolus;GO:0005737//cytoplasm;GO:0005829//cytosol;GO:0005856//cytoskeleton;GO:0005874//microtubule;GO:0005881//cytoplasmic microtubule;GO:0015630//microtubule cytoskeleton;GO:0030684//preribosome;GO:0030686//90S preribosome;GO:0030688//preribosome, small subunit prec…	GO:0003674//molecular_function;GO:0003676//nucleic acid binding;GO:0003723//RNA binding;GO:0005384//manganese ion transmembrane transporter activity;GO:0005488//binding;GO:0030515//snoRNA binding;GO:0097159//organic cyclic compound binding;GO:1901363//heterocyclic compound binding	GO:0000003//reproduction;GO:0000447//endonucleolytic cleavage in ITS1 to separate SSU-rRNA from 5.8S rRNA and LSU-rRNA from tricistronic rRNA transcript (SSU-rRNA, 5.8S rRNA, LSU-rRNA);GO:0000460//maturation of 5.8S rRNA;GO:0000462//maturation of SSU-rRNA from tricistronic rRNA transcript (SSU-rRNA, 5.8S rRNA, LSU-rRNA);GO:0000466//maturation of 5.8S rRNA from tricistronic rRNA transcript (SSU-rR…	--
ncbi_410857	473	336	619	1373	334	914	79.502	84.096	82.285	154.86	102.801	110.822	81.961	122.828	0.583626	0.036541	0.998779	l(2)efl	PREDICTED: protein lethal(2)essential for life-like [Apis mellifera]	Genetic Information Processing;Organismal Systems	Folding, sorting and degradation;Aging	ko04141//Protein processing in endoplasmic reticulum;ko04213//Longevity regulating pathway - multiple species	K09542;K09542	-	GO:0004114//3',5'-cyclic-nucleotide phosphodiesterase activity;GO:0005212//structural constituent of eye lens	GO:0007165//signal transduction	--
ncbi_100578524	149	204	304	100	112	160	17.298	35.686	27.732	7.778	22.951	13.672	26.9053	14.8003	-0.862263	0.0370688	0.998779	--	PREDICTED: uncharacterized protein LOC100578524 isoform X1 [Apis mellifera]	-	-	-	-	-	-	-	--
ncbi_411253	344	266	774	1640	262	1106	19.795	22.014	34.219	56.664	28.447	44.74	25.3427	43.2837	0.772254	0.0371083	0.998779	MDGA1	MAM domain-containing glycosylphosphatidylinositol anchor protein 1, partial [Melipona quadrifasciata]	-	-	-	-	-	GO:0001871//pattern binding	GO:0002376//immune system process;GO:0006897//endocytosis	--
ncbi_551232	851	606	1778	5236	935	1229	20.443	21.678	33.781	84.406	41.131	21.298	25.3007	48.945	0.951986	0.0378611	0.998779	Hr38	PREDICTED: nuclear receptor subfamily 4 group A member 2 isoform X1 [Apis mellifera]	Organismal Systems;Organismal Systems	Endocrine system;Endocrine system	ko04925//Aldosterone synthesis and secretion;ko04928//Parathyroid hormone synthesis, secretion and action	K08558;K08558	GO:0043231//intracellular membrane-bounded organelle	GO:0000981//RNA polymerase II transcription factor activity, sequence-specific DNA binding;GO:0003677//DNA binding;GO:0038023//signaling receptor activity;GO:0046914//transition metal ion binding	GO:0009755//hormone-mediated signaling pathway;GO:0010468//regulation of gene expression;GO:0034645//cellular macromolecule biosynthetic process	NGFIB-like
ncbi_408500	5498	2329	4433	3217	1890	4559	190.796	117.306	115.774	74.295	113.912	107.785	141.292	98.664	-0.518084	0.0380578	0.998779	Nep3	PREDICTED: endothelin-converting enzyme 1 isoform X1 [Apis mellifera]	-	-	-	-	-	GO:0070011//peptidase activity, acting on L-amino acid peptides	GO:0016485//protein processing	--
ncbi_100576555	15	20	59	355	13	33	0.565	1.123	1.759	8.98	0.897	0.897	1.149	3.59133	1.64414	0.0381684	0.998779	--	PREDICTED: cytochrome b561 domain-containing protein 2-like [Apis mellifera]	-	-	-	-	GO:0031224//intrinsic component of membrane	-	GO:0044710//single-organism metabolic process	--
ncbi_411303	188	222	322	235	86	213	21.856	38.432	29.607	18.333	18.308	17.863	29.965	18.168	-0.721879	0.038364	0.998779	CHRNA1	nicotinic acetylcholine receptor alpha9 subunit precursor [Apis mellifera]	-	-	-	-	GO:0031224//intrinsic component of membrane	-	GO:0006811//ion transport	--
ncbi_100576934	26	18	52	212	14	76	1.376	1.469	2.237	7.668	1.385	2.958	1.694	4.00367	1.24089	0.0383906	0.998779	--	PREDICTED: uncharacterized protein LOC100576934 [Apis mellifera]	-	-	-	-	GO:0000315//organellar large ribosomal subunit;GO:0022625//cytosolic large ribosomal subunit	GO:0003735//structural constituent of ribosome;GO:0003995//acyl-CoA dehydrogenase activity	GO:0006412//translation;GO:0033539//fatty acid beta-oxidation using acyl-CoA dehydrogenase;GO:0055114//oxidation-reduction process	--
ncbi_410918	2959	1170	1659	1555	826	1803	150.879	85.413	62.719	51.57	73.184	60.971	99.6703	61.9083	-0.687031	0.038609	0.998779	ttk	PREDICTED: protein tramtrack, alpha isoform isoform X1 [Apis mellifera]	Environmental Information Processing	Signal transduction	ko04013//MAPK signaling pathway - fly	K09237	GO:0043231//intracellular membrane-bounded organelle	GO:0043169//cation binding	-	ZBTB
ncbi_100578084	113	106	259	599	96	382	15.776	22.037	28.598	56.118	24.543	38.472	22.137	39.711	0.843079	0.0386247	0.998779	--	PREDICTED: leucine-rich repeat transmembrane neuronal protein 2-like [Apis cerana]	-	-	-	-	-	GO:0005515//protein binding	-	--
ncbi_413601	262	152	256	372	159	566	53.006	45.791	40.961	50.503	58.905	82.603	46.586	64.0037	0.458258	0.039204	0.998779	Aprt	PREDICTED: adenine phosphoribosyltransferase [Apis mellifera]	Metabolism;Metabolism	Global and overview maps;Nucleotide metabolism	ko01100//Metabolic pathways;ko00230//Purine metabolism	K00759;K00759	GO:0005575//cellular_component;GO:0005576//extracellular region;GO:0005622//intracellular;GO:0005623//cell;GO:0005634//nucleus;GO:0005654//nucleoplasm;GO:0005737//cytoplasm;GO:0005829//cytosol;GO:0012505//endomembrane system;GO:0030141//secretory granule;GO:0031012//extracellular matrix;GO:0031410//cytoplasmic vesicle;GO:0031974//membrane-enclosed lumen;GO:0031981//nuclear lumen;GO:0031982//vesic…	GO:0000166//nucleotide binding;GO:0000310//xanthine phosphoribosyltransferase activity;GO:0002054//nucleobase binding;GO:0002055//adenine binding;GO:0002060//purine nucleobase binding;GO:0003674//molecular_function;GO:0003824//catalytic activity;GO:0003999//adenine phosphoribosyltransferase activity;GO:0004422//hypoxanthine phosphoribosyltransferase activity;GO:0004588//orotate phosphoribosyltran…	GO:0001775//cell activation;GO:0002252//immune effector process;GO:0002263//cell activation involved in immune response;GO:0002274//myeloid leukocyte activation;GO:0002275//myeloid cell activation involved in immune response;GO:0002283//neutrophil activation involved in immune response;GO:0002366//leukocyte activation involved in immune response;GO:0002376//immune system process;GO:0002443//leuko…	--
ncbi_100577320	63	41	81	101	69	145	6.646	6.439	6.727	7.012	13.246	10.859	6.604	10.3723	0.651328	0.0398432	0.998779	--	PREDICTED: uncharacterized protein LOC100577320 [Apis mellifera]	-	-	-	-	GO:0042470//melanosome	-	GO:0007034//vacuolar transport;GO:0030001//metal ion transport	--
ncbi_408845	11452	2544	4595	4110	1941	5583	241.721	79.032	72.516	58.319	71.878	79.169	131.09	69.7887	-0.909489	0.040092	0.998779	Unc79	PREDICTED: protein unc-79 homolog isoform X1 [Apis dorsata]	-	-	-	-	GO:0005575//cellular_component;GO:0005623//cell;GO:0005886//plasma membrane;GO:0016020//membrane;GO:0016021//integral component of membrane;GO:0030424//axon;GO:0031224//intrinsic component of membrane;GO:0042995//cell projection;GO:0043005//neuron projection;GO:0044425//membrane part;GO:0044464//cell part;GO:0071944//cell periphery;GO:0097458//neuron part	GO:0003674//molecular_function	GO:0006810//transport;GO:0006811//ion transport;GO:0007610//behavior;GO:0007622//rhythmic behavior;GO:0007623//circadian rhythm;GO:0007626//locomotory behavior;GO:0008150//biological_process;GO:0009636//response to toxic substance;GO:0010033//response to organic substance;GO:0030534//adult behavior;GO:0032501//multicellular organismal process;GO:0032502//developmental process;GO:0034220//ion tran…	--
ncbi_100577829	288	114	177	180	65	158	9.174	5.434	4.413	3.856	3.788	3.634	6.34033	3.75933	-0.754082	0.0414023	0.998779	--	PREDICTED: uncharacterized protein LOC100577829 isoform X1 [Apis mellifera]	-	-	-	-	-	-	-	--
ncbi_726093	5068	2313	3832	3236	1651	4363	164.263	110.189	99.419	69.426	99.773	105.281	124.624	91.4933	-0.44584	0.0415518	0.998779	CG6621	PREDICTED: tetratricopeptide repeat protein 14 homolog isoform X1 [Apis mellifera]	-	-	-	-	-	GO:0003674//molecular_function;GO:0003676//nucleic acid binding;GO:0005488//binding;GO:0005515//protein binding;GO:0097159//organic cyclic compound binding;GO:1901363//heterocyclic compound binding	-	--
ncbi_725922	40	27	70	96	41	118	2.872	2.887	3.976	4.626	5.392	6.113	3.245	5.377	0.728583	0.0415542	0.998779	SLC25A29	PREDICTED: mitochondrial basic amino acids transporter-like isoform X1 [Apis mellifera]	Organismal Systems	Environmental adaptation	ko04714//Thermogenesis	K15109	GO:0031224//intrinsic component of membrane	-	GO:0044763//single-organism cellular process	--
ncbi_409715	115	156	192	143	447	400	4.523	9.29	5.973	3.774	32.195	11.349	6.59533	15.7727	1.25791	0.0417008	0.998779	SLC12A2	PREDICTED: bumetanide-sensitive sodium-(potassium)-chloride cotransporter [Apis mellifera]	Organismal Systems;Organismal Systems;Human Diseases	Digestive system;Digestive system;Infectious disease: bacterial	ko04972//Pancreatic secretion;ko04970//Salivary secretion;ko05110//Vibrio cholerae infection	K10951;K10951;K10951	GO:0031224//intrinsic component of membrane	GO:0015108//chloride transmembrane transporter activity	GO:0006821//chloride transport;GO:0044763//single-organism cellular process	--
ncbi_551490	2563	1180	2013	1483	1003	1504	119.155	82.092	74.563	46.599	86.007	50.878	91.9367	61.1613	-0.588021	0.042469	0.998779	CG42342	PREDICTED: collagen alpha chain CG42342-like isoform X1 [Apis florea]	Organismal Systems	Digestive system	ko04974//Protein digestion and absorption	K16617	GO:0005575//cellular_component;GO:0005576//extracellular region;GO:0005581//collagen trimer;GO:0005593//FACIT collagen trimer;GO:0005597//collagen type XVI trimer;GO:0005622//intracellular;GO:0005623//cell;GO:0005737//cytoplasm;GO:0005783//endoplasmic reticulum;GO:0005788//endoplasmic reticulum lumen;GO:0005886//plasma membrane;GO:0005887//integral component of plasma membrane;GO:0012505//endomem…	GO:0003674//molecular_function;GO:0005102//receptor binding;GO:0005178//integrin binding;GO:0005198//structural molecule activity;GO:0005488//binding;GO:0005515//protein binding;GO:0042302//structural constituent of cuticle;GO:0044877//macromolecular complex binding;GO:0050839//cell adhesion molecule binding	GO:0000003//reproduction;GO:0001101//response to acid chemical;GO:0001952//regulation of cell-matrix adhesion;GO:0001954//positive regulation of cell-matrix adhesion;GO:0007154//cell communication;GO:0007155//cell adhesion;GO:0007165//signal transduction;GO:0007166//cell surface receptor signaling pathway;GO:0007229//integrin-mediated signaling pathway;GO:0007565//female pregnancy;GO:0008150//bio…	--
ncbi_725119	293	137	261	197	85	272	12.306	8.57	8.629	5.392	6.811	8.391	9.835	6.86467	-0.518735	0.0427197	0.998779	Pld1	PREDICTED: phospholipase D2 isoform X1 [Apis mellifera]	Metabolism;Human Diseases;Cellular Processes;Environmental Information Processing;Environmental Information Processing;Metabolism;Environmental Information Processing;Environmental Information Processing;Human Diseases;Organismal Systems;Organismal Systems;Organismal Systems;Organismal Systems;Human Diseases;Metabolism	Global and overview maps;Cancer: overview;Transport and catabolism;Signal transduction;Signal transduction;Lipid metabolism;Signal transduction;Signal transduction;Cancer: overview;Endocrine system;Immune system;Nervous system;Endocrine system;Cancer: specific types;Lipid metabolism	ko01100//Metabolic pathways;ko05200//Pathways in cancer;ko04144//Endocytosis;ko04024//cAMP signaling pathway;ko04014//Ras signaling pathway;ko00564//Glycerophospholipid metabolism;ko04072//Phospholipase D signaling pathway;ko04071//Sphingolipid signaling pathway;ko05231//Choline metabolism in cancer;ko04912//GnRH signaling pathway;ko04666//Fc gamma R-mediated phagocytosis;ko04724//Glutamatergic s…	K01115;K01115;K01115;K01115;K01115;K01115;K01115;K01115;K01115;K01115;K01115;K01115;K01115;K01115;K01115	-	GO:0005543//phospholipid binding	-	--
ncbi_102654736	107	76	87	54	39	94	6.437	6.808	4.139	2.18	4.296	4.079	5.79467	3.51833	-0.719834	0.0428873	0.998779	--	PREDICTED: zinc finger protein 239-like [Apis mellifera]	-	-	-	-	-	GO:0043169//cation binding	-	zf-C2H2
ncbi_410492	385	233	456	1187	255	609	33.919	30.567	31.773	70.175	41.139	38.704	32.0863	50.006	0.640142	0.0429021	0.998779	CYP9E2	PREDICTED: cytochrome P450 9e2 [Apis mellifera]	-	-	-	-	-	GO:0016491//oxidoreductase activity;GO:0046906//tetrapyrrole binding;GO:0046914//transition metal ion binding	GO:0044710//single-organism metabolic process	--
ncbi_724451	259	232	356	485	209	816	50.213	67.033	54.767	63.312	74.015	114.358	57.3377	83.895	0.549102	0.0429867	0.998779	Gfer	PREDICTED: FAD-linked sulfhydryl oxidase ALR [Apis mellifera]	-	-	-	-	-	GO:0016670//oxidoreductase activity, acting on a sulfur group of donors, oxygen as acceptor	GO:0044710//single-organism metabolic process	--
ncbi_724208	23	26	66	141	31	96	2.575	4.335	5.845	10.595	6.356	7.754	4.25167	8.235	0.95374	0.0435782	0.998779	snk	PREDICTED: venom protease-like [Apis mellifera]	-	-	-	-	-	GO:0004252//serine-type endopeptidase activity;GO:0004814//arginine-tRNA ligase activity;GO:0005524//ATP binding	GO:0006420//arginyl-tRNA aminoacylation;GO:0006508//proteolysis	--
ncbi_408661	1242	250	550	471	204	575	21.196	6.289	7.727	5.399	6.311	8.295	11.7373	6.66833	-0.815707	0.0436352	0.998779	AAEL000263	Zinc finger protein jing like protein [Eufriesea mexicana]	-	-	-	-	-	GO:0043169//cation binding	-	zf-C2H2
ncbi_102653893	114	68	109	158	68	377	8.968	7.965	6.781	8.34	9.795	21.394	7.90467	13.1763	0.737172	0.043641	0.998779	MKS1	PREDICTED: Meckel syndrome type 1 protein [Apis mellifera]	-	-	-	-	GO:0005575//cellular_component;GO:0005622//intracellular;GO:0005623//cell;GO:0005737//cytoplasm;GO:0005813//centrosome;GO:0005814//centriole;GO:0005815//microtubule organizing center;GO:0005829//cytosol;GO:0005856//cytoskeleton;GO:0005929//cilium;GO:0015630//microtubule cytoskeleton;GO:0016020//membrane;GO:0032991//macromolecular complex;GO:0035869//ciliary transition zone;GO:0036038//TCTN-B9D co…	-	GO:0000226//microtubule cytoskeleton organization;GO:0001501//skeletal system development;GO:0001578//microtubule bundle formation;GO:0001763//morphogenesis of a branching structure;GO:0001838//embryonic epithelial tube formation;GO:0001841//neural tube formation;GO:0001843//neural tube closure;GO:0001894//tissue homeostasis;GO:0002009//morphogenesis of an epithelium;GO:0003007//heart morphogenes…	--
ncbi_100578718	1311	845	1479	1050	620	1427	77.812	74.682	69.426	41.82	67.386	61.098	73.9733	56.768	-0.381927	0.0438506	0.998779	dan	PREDICTED: protein distal antenna [Apis mellifera]	-	-	-	-	GO:0005575//cellular_component;GO:0005622//intracellular;GO:0005623//cell;GO:0005634//nucleus;GO:0043226//organelle;GO:0043227//membrane-bounded organelle;GO:0043229//intracellular organelle;GO:0043231//intracellular membrane-bounded organelle;GO:0044424//intracellular part;GO:0044464//cell part	GO:0003674//molecular_function;GO:0003676//nucleic acid binding;GO:0003677//DNA binding;GO:0003700//transcription factor activity, sequence-specific DNA binding;GO:0004803//transposase activity;GO:0005488//binding;GO:0005515//protein binding;GO:0097159//organic cyclic compound binding;GO:1901363//heterocyclic compound binding	GO:0001654//eye development;GO:0003002//regionalization;GO:0006139//nucleobase-containing compound metabolic process;GO:0006313//transposition, DNA-mediated;GO:0006351//transcription, DNA-templated;GO:0006355//regulation of transcription, DNA-templated;GO:0006725//cellular aromatic compound metabolic process;GO:0006807//nitrogen compound metabolic process;GO:0007275//multicellular organism develo…	--
ncbi_413142	239	170	286	315	179	913	37.001	39.191	35.018	32.725	50.746	101.964	37.07	61.8117	0.737627	0.0444409	0.998779	sra	PREDICTED: protein sarah [Apis cerana]	-	-	-	-	GO:0005575//cellular_component;GO:0005622//intracellular;GO:0005623//cell;GO:0005634//nucleus;GO:0005737//cytoplasm;GO:0005739//mitochondrion;GO:0005759//mitochondrial matrix;GO:0031974//membrane-enclosed lumen;GO:0043226//organelle;GO:0043227//membrane-bounded organelle;GO:0043229//intracellular organelle;GO:0043231//intracellular membrane-bounded organelle;GO:0043233//organelle lumen;GO:0044422…	GO:0003674//molecular_function;GO:0003676//nucleic acid binding;GO:0004857//enzyme inhibitor activity;GO:0004864//protein phosphatase inhibitor activity;GO:0004865//protein serine/threonine phosphatase inhibitor activity;GO:0005488//binding;GO:0005515//protein binding;GO:0008597//calcium-dependent protein serine/threonine phosphatase regulator activity;GO:0019208//phosphatase regulator activity;G…	GO:0000003//reproduction;GO:0000280//nuclear division;GO:0001775//cell activation;GO:0003008//system process;GO:0006950//response to stress;GO:0006979//response to oxidative stress;GO:0006996//organelle organization;GO:0006997//nucleus organization;GO:0007005//mitochondrion organization;GO:0007049//cell cycle;GO:0007143//female meiotic division;GO:0007154//cell communication;GO:0007165//signal tr…	--
ncbi_100576736	23	24	26	17	5	17	4.581	7.119	4.096	2.272	1.824	2.443	5.26533	2.17967	-1.27242	0.0446242	0.998779	--	PREDICTED: uncharacterized protein LOC100576736 [Apis mellifera]	-	-	-	-	-	-	-	--
ncbi_725696	156	104	281	169	202	802	10.136	10.063	14.44	7.369	24.035	37.592	11.5463	22.9987	0.994115	0.0447368	0.998779	Rtf1	PREDICTED: RNA polymerase-associated protein Rtf1 [Apis mellifera]	-	-	-	-	GO:0000428//DNA-directed RNA polymerase complex;GO:0000785//chromatin;GO:0005575//cellular_component;GO:0005622//intracellular;GO:0005623//cell;GO:0005634//nucleus;GO:0005654//nucleoplasm;GO:0005694//chromosome;GO:0005730//nucleolus;GO:0008023//transcription elongation factor complex;GO:0016591//DNA-directed RNA polymerase II, holoenzyme;GO:0016593//Cdc73/Paf1 complex;GO:0030880//RNA polymerase c…	GO:0000988//transcription factor activity, protein binding;GO:0000989//transcription factor activity, transcription factor binding;GO:0000993//RNA polymerase II core binding;GO:0001076//transcription factor activity, RNA polymerase II transcription factor binding;GO:0001098//basal transcription machinery binding;GO:0001099//basal RNA polymerase II transcription machinery binding;GO:0003674//molec…	GO:0000122//negative regulation of transcription from RNA polymerase II promoter;GO:0001015//snoRNA transcription from an RNA polymerase II promoter;GO:0001701//in utero embryonic development;GO:0001704//formation of primary germ layer;GO:0001706//endoderm formation;GO:0001711//endodermal cell fate commitment;GO:0001824//blastocyst development;GO:0001832//blastocyst growth;GO:0001932//regulation …	--
ncbi_726654	154	74	23	45	30	17	9.114	6.562	1.003	1.79	3.466	0.732	5.55967	1.996	-1.47789	0.0447476	0.998779	Tbx20	PREDICTED: T-box protein H15-like [Apis mellifera]	-	-	-	-	GO:0005672//transcription factor TFIIA complex;GO:0005856//cytoskeleton;GO:0016592//mediator complex	GO:0003700//transcription factor activity, sequence-specific DNA binding;GO:0003712//transcription cofactor activity;GO:0003723//RNA binding;GO:0008855//exodeoxyribonuclease VII activity;GO:0016307//phosphatidylinositol phosphate kinase activity;GO:0046872//metal ion binding	GO:0006355//regulation of transcription, DNA-templated;GO:0006357//regulation of transcription from RNA polymerase II promoter;GO:0006367//transcription initiation from RNA polymerase II promoter;GO:0046488//phosphatidylinositol metabolic process	T-box
ncbi_411899	2796	753	1862	1550	690	1204	213.15	84.057	122.246	73.975	109.221	75.341	139.818	86.179	-0.698138	0.044821	0.998779	GRP	gram-negative bacteria-binding protein 1-2 precursor [Apis mellifera]	Organismal Systems	Immune system	ko04624//Toll and Imd signaling pathway	K20697	-	-	GO:0044238//primary metabolic process	--
ncbi_725699	497	109	274	196	83	282	11.488	3.727	4.977	3.028	3.565	4.684	6.73067	3.759	-0.8404	0.0449783	0.998779	Klhl6	Beta-scruin [Eufriesea mexicana]	-	-	-	-	-	GO:0005515//protein binding	GO:0051260//protein homooligomerization	--
ncbi_408888	94	49	281	82	274	655	3.987	3.095	9.425	2.334	21.28	20.039	5.50233	14.551	1.403	0.0454064	0.998779	--	PREDICTED: leucine-rich repeats and immunoglobulin-like domains protein 1 [Apis mellifera]	-	-	-	-	GO:0005575//cellular_component;GO:0005576//extracellular region;GO:0005615//extracellular space;GO:0044421//extracellular region part	GO:0005515//protein binding	GO:0002009//morphogenesis of an epithelium;GO:0002165//instar larval or pupal development;GO:0003002//regionalization;GO:0007275//multicellular organism development;GO:0007389//pattern specification process;GO:0007444//imaginal disc development;GO:0007472//wing disc morphogenesis;GO:0007474//imaginal disc-derived wing vein specification;GO:0007476//imaginal disc-derived wing morphogenesis;GO:0007…	--
ncbi_100576247	2748	3275	3246	2720	1216	3603	70.697	122.25	63.195	45.829	55.045	63.79	85.3807	54.888	-0.637419	0.0454864	0.998779	fz2	PREDICTED: frizzled-2 isoform X1 [Apis mellifera]	Human Diseases;Human Diseases;Human Diseases;Human Diseases;Environmental Information Processing;Human Diseases;Environmental Information Processing;Environmental Information Processing;Human Diseases;Cellular Processes;Human Diseases;Human Diseases;Organismal Systems;Human Diseases	Cancer: overview;Infectious disease: viral;Infectious disease: viral;Cancer: overview;Signal transduction;Cancer: specific types;Signal transduction;Signal transduction;Endocrine and metabolic disease;Cellular community - eukaryotes;Cancer: specific types;Cancer: specific types;Endocrine system;Cancer: specific types	ko05200//Pathways in cancer;ko05165//Human papillomavirus infection;ko05166//Human T-cell leukemia virus 1 infection;ko05205//Proteoglycans in cancer;ko04150//mTOR signaling pathway;ko05225//Hepatocellular carcinoma;ko04310//Wnt signaling pathway;ko04390//Hippo signaling pathway;ko04934//Cushing syndrome;ko04550//Signaling pathways regulating pluripotency of stem cells;ko05226//Gastric cancer;ko0…	K02375;K02375;K02375;K02375;K02375;K02375;K02375;K02375;K02375;K02375;K02375;K02375;K02375;K02375	GO:0031224//intrinsic component of membrane	-	GO:0007166//cell surface receptor signaling pathway;GO:0044707//single-multicellular organism process	--
ncbi_113219406	122	58	51	57	25	61	4.509	3.192	1.491	1.414	1.692	1.626	3.064	1.57733	-0.957929	0.0457889	0.998779	--	glucuronate isomerase [Lasius niger]	-	-	-	-	-	-	-	--
ncbi_410824	320	211	509	1522	185	650	16.274	16.032	20.414	52.104	17.329	23.787	17.5733	31.0733	0.822289	0.0461077	0.998779	SPON1	PREDICTED: spondin-1 [Apis mellifera]	-	-	-	-	-	-	GO:0010466//negative regulation of peptidase activity	--
ncbi_724458	76	39	56	51	18	38	1.814	1.465	1.195	0.724	0.708	0.729	1.49133	0.720333	-1.04987	0.0464508	0.998779	ascl1a	PREDICTED: achaete-scute complex protein T3-like [Apis mellifera]	-	-	-	-	GO:0005575//cellular_component;GO:0005622//intracellular;GO:0005623//cell;GO:0005634//nucleus;GO:0005667//transcription factor complex;GO:0032991//macromolecular complex;GO:0036477//somatodendritic compartment;GO:0043025//neuronal cell body;GO:0043226//organelle;GO:0043227//membrane-bounded organelle;GO:0043229//intracellular organelle;GO:0043231//intracellular membrane-bounded organelle;GO:00442…	GO:0000976//transcription regulatory region sequence-specific DNA binding;GO:0000977//RNA polymerase II regulatory region sequence-specific DNA binding;GO:0000978//RNA polymerase II core promoter proximal region sequence-specific DNA binding;GO:0000981//RNA polymerase II transcription factor activity, sequence-specific DNA binding;GO:0000982//transcription factor activity, RNA polymerase II core …	GO:0000003//reproduction;GO:0000122//negative regulation of transcription from RNA polymerase II promoter;GO:0001101//response to acid chemical;GO:0001655//urogenital system development;GO:0001708//cell fate specification;GO:0001709//cell fate determination;GO:0001764//neuron migration;GO:0002009//morphogenesis of an epithelium;GO:0002064//epithelial cell development;GO:0002065//columnar/cuboidal…	bHLH
ncbi_551143	3710	2594	4853	4470	3682	9850	223.198	232.678	230.252	179.895	406.707	427.51	228.709	338.037	0.563667	0.0464544	0.998779	isyna1-a	PREDICTED: inositol-3-phosphate synthase 1-B isoform X1 [Apis mellifera]	Metabolism;Metabolism	Global and overview maps;Carbohydrate metabolism	ko01100//Metabolic pathways;ko00562//Inositol phosphate metabolism	K01858;K01858	-	-	GO:0006020//inositol metabolic process;GO:0006644//phospholipid metabolic process	--
ncbi_113219230	142	84	193	209	110	394	24.809	21.854	26.668	24.503	35.193	49.657	24.4437	36.451	0.576498	0.0465792	0.998779	cnpy3	PREDICTED: protein canopy homolog 3-like [Apis dorsata]	-	-	-	-	GO:0005575//cellular_component;GO:0005622//intracellular;GO:0005623//cell;GO:0005737//cytoplasm;GO:0005783//endoplasmic reticulum;GO:0005788//endoplasmic reticulum lumen;GO:0012505//endomembrane system;GO:0031974//membrane-enclosed lumen;GO:0043226//organelle;GO:0043227//membrane-bounded organelle;GO:0043229//intracellular organelle;GO:0043231//intracellular membrane-bounded organelle;GO:0043233/…	GO:0003674//molecular_function;GO:0005102//receptor binding;GO:0005488//binding;GO:0005515//protein binding;GO:0051087//chaperone binding	GO:0002218//activation of innate immune response;GO:0002221//pattern recognition receptor signaling pathway;GO:0002224//toll-like receptor signaling pathway;GO:0002253//activation of immune response;GO:0002376//immune system process;GO:0002682//regulation of immune system process;GO:0002684//positive regulation of immune system process;GO:0002757//immune response-activating signal transduction;GO…	--
ncbi_408423	4752	981	1548	1793	814	1490	87.722	26.826	22.154	22.093	27.234	21.245	45.5673	23.524	-0.953867	0.0471911	0.998779	FOXP1	PREDICTED: foxP protein isoform X17 [Apis mellifera]	Human Diseases	Cancer: overview	ko05206//MicroRNAs in cancer	K09409	GO:0043231//intracellular membrane-bounded organelle	GO:0001071//nucleic acid binding transcription factor activity;GO:0003677//DNA binding	GO:0010468//regulation of gene expression;GO:0034645//cellular macromolecule biosynthetic process	Fork head
ncbi_726839	182	77	153	166	172	363	15.549	8.798	9.388	9.544	23.573	20.654	11.245	17.9237	0.672582	0.0474293	0.998779	Tret1	PREDICTED: facilitated trehalose transporter Tret1-like isoform X1 [Apis mellifera]	-	-	-	-	GO:0031224//intrinsic component of membrane	GO:0022857//transmembrane transporter activity	GO:0044763//single-organism cellular process;GO:0051234//establishment of localization	--
ncbi_113218569	53	30	113	67	112	209	2.516	2.222	4.429	2.316	9.799	7.4	3.05567	6.505	1.09006	0.047468	0.998779	slc5a8	PREDICTED: sodium-coupled monocarboxylate transporter 1-like isoform X3 [Apis dorsata]	-	-	-	-	GO:0031224//intrinsic component of membrane	-	GO:0044763//single-organism cellular process;GO:0051234//establishment of localization	--
ncbi_726072	10	4	4	1	0	2	1.755	1.045	0.555	0.118	0	0.253	1.11833	0.123667	-3.17682	0.0475805	0.998779	frrs1	PREDICTED: ferric-chelate reductase 1-like [Apis dorsata]	-	-	-	-	-	-	-	--
ncbi_552311	126	44	93	58	35	78	5.798	3.015	3.384	1.791	2.949	2.589	4.06567	2.443	-0.734838	0.0478759	0.998779	TBX1	PREDICTED: T-box transcription factor TBX10-like isoform X1 [Apis mellifera]	-	-	-	-	GO:0005575//cellular_component;GO:0005622//intracellular;GO:0005623//cell;GO:0005634//nucleus;GO:0043226//organelle;GO:0043227//membrane-bounded organelle;GO:0043229//intracellular organelle;GO:0043231//intracellular membrane-bounded organelle;GO:0044424//intracellular part;GO:0044464//cell part	GO:0003674//molecular_function;GO:0003676//nucleic acid binding;GO:0003677//DNA binding;GO:0003700//transcription factor activity, sequence-specific DNA binding;GO:0005488//binding;GO:0005515//protein binding;GO:0042802//identical protein binding;GO:0042803//protein homodimerization activity;GO:0043565//sequence-specific DNA binding;GO:0046983//protein dimerization activity;GO:0097159//organic cy…	GO:0001101//response to acid chemical;GO:0001501//skeletal system development;GO:0001667//ameboidal-type cell migration;GO:0001708//cell fate specification;GO:0001755//neural crest cell migration;GO:0001947//heart looping;GO:0002009//morphogenesis of an epithelium;GO:0002376//immune system process;GO:0002520//immune system development;GO:0003007//heart morphogenesis;GO:0003143//embryonic heart tu…	T-box
ncbi_102656448	350	168	361	420	293	589	34.117	24.447	27.825	27.477	52.442	41.44	28.7963	40.453	0.490362	0.0479542	0.998779	Gpdh	PREDICTED: glycerol-3-phosphate dehydrogenase [NAD(+)], cytoplasmic-like [Apis mellifera]	Metabolism	Lipid metabolism	ko00564//Glycerophospholipid metabolism	K00006	GO:0044444//cytoplasmic part	GO:0000166//nucleotide binding;GO:0016614//oxidoreductase activity, acting on CH-OH group of donors;GO:0046983//protein dimerization activity;GO:0048037//cofactor binding	GO:0006072//glycerol-3-phosphate metabolic process;GO:0044238//primary metabolic process;GO:0044710//single-organism metabolic process	--
ncbi_411406	14	10	26	33	3	205	1.354	1.437	1.986	2.13	0.518	14.238	1.59233	5.62867	1.82165	0.048469	0.998779	nas-15	PREDICTED: zinc metalloproteinase nas-15-like isoform X1 [Apis mellifera]	-	-	-	-	-	GO:0046914//transition metal ion binding;GO:0070011//peptidase activity, acting on L-amino acid peptides	GO:0019538//protein metabolic process	--
ncbi_100302106	19487	10165	17819	16406	6955	18597	3249.21	2521.7	2347.19	1837.87	2122.1	2236.17	2706.03	2065.38	-0.389773	0.0486385	0.998779	--	PREDICTED: NADH dehydrogenase [ubiquinone] 1 beta subcomplex subunit 1 [Habropoda laboriosa]	Metabolism;Organismal Systems;Human Diseases;Human Diseases;Human Diseases;Human Diseases;Metabolism;Organismal Systems	Global and overview maps;Environmental adaptation;Neurodegenerative disease;Neurodegenerative disease;Neurodegenerative disease;Endocrine and metabolic disease;Energy metabolism;Nervous system	ko01100//Metabolic pathways;ko04714//Thermogenesis;ko05016//Huntington disease;ko05010//Alzheimer disease;ko05012//Parkinson disease;ko04932//Non-alcoholic fatty liver disease;ko00190//Oxidative phosphorylation;ko04723//Retrograde endocannabinoid signaling	K03957;K03957;K03957;K03957;K03957;K03957;K03957;K03957	GO:0043231//intracellular membrane-bounded organelle	-	GO:0044710//single-organism metabolic process	--
ncbi_409876	6442	2717	3513	3690	1862	3652	130.244	81.798	56.173	50.063	68.937	53.263	89.405	57.421	-0.638777	0.0492345	0.998779	irf2bp2a	PREDICTED: interferon regulatory factor 2-binding protein-like B [Apis mellifera]	-	-	-	-	GO:0005575//cellular_component;GO:0005622//intracellular;GO:0005623//cell;GO:0005634//nucleus;GO:0031974//membrane-enclosed lumen;GO:0031981//nuclear lumen;GO:0034399//nuclear periphery;GO:0043226//organelle;GO:0043227//membrane-bounded organelle;GO:0043229//intracellular organelle;GO:0043231//intracellular membrane-bounded organelle;GO:0043233//organelle lumen;GO:0044422//organelle part;GO:00444…	GO:0003674//molecular_function;GO:0005488//binding;GO:0005515//protein binding;GO:0046872//metal ion binding	-	--
ncbi_411738	1356	683	1104	901	441	1350	41.317	30.769	25.641	18.348	23.287	28.113	32.5757	23.2493	-0.486605	0.049895	0.998779	LHCGR	PREDICTED: lutropin-choriogonadotropic hormone receptor isoform X1 [Apis mellifera]	-	-	-	-	GO:0031224//intrinsic component of membrane	GO:0004930//G-protein coupled receptor activity	GO:0007166//cell surface receptor signaling pathway	--
ncbi_100578816	264	61	246	1046	126	225	20.757	7.142	15.297	55.188	18.141	12.762	14.3987	28.697	0.994965	0.0503885	0.998779	--	Discoidin domain-containing receptor 2 [Eufriesea mexicana]	-	-	-	-	-	-	-	--
ncbi_726793	14403	7306	16600	14039	4660	12477	1692.81	1288.26	1518.24	1120.17	990.466	1041.19	1499.77	1050.61	-0.513517	0.0507004	0.998779	--	PREDICTED: vitellogenin-2-like [Apis dorsata]	-	-	-	-	-	-	GO:0044765//single-organism transport	--
ncbi_100577377	3444	1550	2939	2432	1291	2421	172.001	115.27	116.086	81.505	118.067	87.221	134.452	95.5977	-0.492047	0.0507189	0.998779	--	PREDICTED: uncharacterized protein LOC107963987, partial [Apis mellifera]	-	-	-	-	-	-	-	--
ncbi_725832	6	4	18	88	7	13	0.63	0.626	1.496	6.204	1.347	0.985	0.917333	2.84533	1.63308	0.0507701	0.998779	gnbp1	PREDICTED: beta-1,3-glucan-binding protein 1 [Apis mellifera]	Organismal Systems	Immune system	ko04624//Toll and Imd signaling pathway	K20697	-	-	GO:0044238//primary metabolic process	--
ncbi_113218551	66	49	64	131	52	136	10.046	9.604	7.257	12.509	13.89	14.226	8.969	13.5417	0.594386	0.0507732	0.998779	--	PREDICTED: probable phospholipid-transporting ATPase IA-like isoform X1 [Apis dorsata]	-	-	-	-	GO:0031224//intrinsic component of membrane	GO:0003824//catalytic activity;GO:0005548//phospholipid transporter activity;GO:0032550//purine ribonucleoside binding;GO:0046872//metal ion binding	GO:0015914//phospholipid transport	--
ncbi_552679	16	10	16	25	65	12	0.845	0.787	0.669	0.886	6.289	0.457	0.767	2.544	1.7298	0.051367	0.998779	Cyp4c3	PREDICTED: cytochrome P450 4c3 [Apis mellifera]	-	-	-	-	GO:0005575//cellular_component;GO:0005622//intracellular;GO:0005623//cell;GO:0005737//cytoplasm;GO:0005783//endoplasmic reticulum;GO:0005789//endoplasmic reticulum membrane;GO:0012505//endomembrane system;GO:0016020//membrane;GO:0016021//integral component of membrane;GO:0031224//intrinsic component of membrane;GO:0031984//organelle subcompartment;GO:0042175//nuclear outer membrane-endoplasmic re…	GO:0003674//molecular_function;GO:0003824//catalytic activity;GO:0004497//monooxygenase activity;GO:0005488//binding;GO:0005506//iron ion binding;GO:0016491//oxidoreductase activity;GO:0016705//oxidoreductase activity, acting on paired donors, with incorporation or reduction of molecular oxygen;GO:0020037//heme binding;GO:0043167//ion binding;GO:0043169//cation binding;GO:0046872//metal ion bindi…	GO:0001523//retinoid metabolic process;GO:0003008//system process;GO:0006082//organic acid metabolic process;GO:0006629//lipid metabolic process;GO:0006631//fatty acid metabolic process;GO:0006720//isoprenoid metabolic process;GO:0006721//terpenoid metabolic process;GO:0007600//sensory perception;GO:0007601//visual perception;GO:0008150//biological_process;GO:0008152//metabolic process;GO:0008202…	--
MSTRG.2357	379	107	210	219	52	187	8.739	3.674	3.83	3.389	2.196	3.11	5.41433	2.89833	-0.90156	0.051611	0.998779	--	-	-	-	-	-	-	-	-	--
ncbi_409638	172	130	196	213	147	604	6.151	7.524	6.609	5.237	11.297	16.453	6.76133	10.9957	0.701555	0.0518305	0.998779	AAEL008004	PREDICTED: elongation of very long chain fatty acids protein AAEL008004-like isoform X1 [Apis mellifera]	-	-	-	-	GO:0031224//intrinsic component of membrane	GO:0003824//catalytic activity	GO:0006631//fatty acid metabolic process	--
ncbi_408660	689	449	710	608	267	773	45.71	44.972	37.165	26.737	32.821	37.517	42.6157	32.3583	-0.397247	0.0519009	0.998779	--	PREDICTED: testicular haploid expressed gene protein-like isoform X1 [Apis dorsata]	-	-	-	-	-	-	-	--
ncbi_100576683	3921	2322	3518	2648	1689	3838	106.625	97.413	80.276	48.68	87.87	79.635	94.7713	72.0617	-0.395219	0.0522476	0.998779	NPR1	Atrial natriuretic peptide receptor 1 [Eufriesea mexicana]	-	-	-	-	GO:0031224//intrinsic component of membrane	GO:0009975//cyclase activity;GO:0016829//lyase activity	GO:0007165//signal transduction;GO:0009152//purine ribonucleotide biosynthetic process	--
ncbi_410269	762	245	422	374	173	486	21.646	10.37	9.473	7.133	9.013	9.957	13.8297	8.701	-0.668513	0.0523556	0.998779	l(2)03659	PREDICTED: probable multidrug resistance-associated protein lethal(2)03659 [Apis mellifera]	Environmental Information Processing;Organismal Systems;Human Diseases;Environmental Information Processing	Signal transduction;Digestive system;Drug resistance: antineoplastic;Membrane transport	ko04024//cAMP signaling pathway;ko04976//Bile secretion;ko01523//Antifolate resistance;ko02010//ABC transporters	K05673;K05673;K05673;K05673	GO:0005575//cellular_component;GO:0005737//cytoplasm;GO:0005887//integral component of plasma membrane;GO:0009380//excinuclease repair complex;GO:0009898//cytoplasmic side of plasma membrane;GO:0016021//integral component of membrane;GO:0043190//ATP-binding cassette (ABC) transporter complex;GO:0055051//ATP-binding cassette (ABC) transporter complex, integrated substrate binding;GO:0055052//ATP-b…	GO:0000166//nucleotide binding;GO:0003674//molecular_function;GO:0003677//DNA binding;GO:0003924//GTPase activity;GO:0004140//dephospho-CoA kinase activity;GO:0004527//exonuclease activity;GO:0005260//channel-conductance-controlling ATPase activity;GO:0005319//lipid transporter activity;GO:0005524//ATP binding;GO:0005525//GTP binding;GO:0008565//protein transporter activity;GO:0009381//excinuclea…	GO:0000910//cytokinesis;GO:0002949//tRNA threonylcarbamoyladenosine modification;GO:0006260//DNA replication;GO:0006289//nucleotide-excision repair;GO:0006310//DNA recombination;GO:0006400//tRNA modification;GO:0006412//translation;GO:0006810//transport;GO:0006817//phosphate ion transport;GO:0006824//cobalt ion transport;GO:0006855//drug transmembrane transport;GO:0006869//lipid transport;GO:0007…	--
ncbi_410380	192	61	233	159	268	431	10.529	4.981	10.112	5.851	26.912	17.055	8.54067	16.606	0.959284	0.0524001	0.998779	Nep2	PREDICTED: membrane metallo-endopeptidase-like 1 isoform X1 [Apis mellifera]	-	-	-	-	-	GO:0070011//peptidase activity, acting on L-amino acid peptides	GO:0019538//protein metabolic process	--
ncbi_551367	1056	455	960	2281	476	1730	110.35	70.801	79.34	159.95	91.086	130.411	86.8303	127.149	0.550249	0.0531038	0.998779	--	apidermin 1 precursor [Apis mellifera]	-	-	-	-	-	-	-	--
MSTRG.8844	5	6	1	1	0	0	1.499	2.678	0.237	0.201	0	0	1.47133	0.067	-4.45682	0.0539693	0.998779	--	-	-	-	-	-	-	-	-	--
ncbi_724654	2	5	17	124	1	14	0.49	1.823	3.292	20.371	0.448	2.472	1.86833	7.76367	2.05499	0.0539919	0.998779	CYB5	PREDICTED: cytochrome b5-like [Apis mellifera]	-	-	-	-	-	GO:0043169//cation binding	-	--
ncbi_727204	309	119	341	241	98	133	54.108	31.029	47.225	28.319	31.424	16.8	44.1207	25.5143	-0.790147	0.0540346	0.998779	ACP21	cuticular protein 4 precursor [Apis mellifera]	-	-	-	-	-	GO:0042302//structural constituent of cuticle	-	--
ncbi_100578811	12	4	5	3	0	1	3.004	1.491	0.99	0.504	0	0.181	1.82833	0.228333	-3.00132	0.0543251	0.998779	tmem223	PREDICTED: transmembrane protein 223 [Apis mellifera]	-	-	-	-	GO:0005575//cellular_component;GO:0005622//intracellular;GO:0005623//cell;GO:0005737//cytoplasm;GO:0005739//mitochondrion;GO:0016020//membrane;GO:0016021//integral component of membrane;GO:0031224//intrinsic component of membrane;GO:0043226//organelle;GO:0043227//membrane-bounded organelle;GO:0043229//intracellular organelle;GO:0043231//intracellular membrane-bounded organelle;GO:0044424//intrace…	-	GO:0007275//multicellular organism development;GO:0007399//nervous system development;GO:0008150//biological_process;GO:0032501//multicellular organismal process;GO:0032502//developmental process;GO:0048731//system development;GO:0048856//anatomical structure development	--
ncbi_408408	503	215	357	287	137	435	13.932	8.868	7.82	5.334	6.949	8.692	10.2067	6.99167	-0.545803	0.0543259	0.998779	--	PREDICTED: uncharacterized protein LOC408408 [Apis mellifera]	-	-	-	-	-	-	-	--
MSTRG.5453	8	0	3	47	4	7	0.554	0	0.164	2.186	0.508	0.35	0.239333	1.01467	2.08391	0.0547395	0.998779	--	-	-	-	-	-	-	-	-	--
ncbi_411273	709	151	198	209	134	216	43.428	14.374	9.592	8.591	15.312	9.906	22.4647	11.2697	-0.995213	0.0548857	0.998779	--	PREDICTED: myb-like protein AA isoform X1 [Apis florea]	-	-	-	-	GO:0005575//cellular_component;GO:0005576//extracellular region	GO:0003674//molecular_function;GO:0005488//binding;GO:0008061//chitin binding;GO:0008144//drug binding;GO:0097367//carbohydrate derivative binding	GO:0006022//aminoglycan metabolic process;GO:0006030//chitin metabolic process;GO:0006040//amino sugar metabolic process;GO:0006807//nitrogen compound metabolic process;GO:0008150//biological_process;GO:0008152//metabolic process;GO:0009987//cellular process;GO:0017144//drug metabolic process;GO:0043170//macromolecule metabolic process;GO:0044237//cellular metabolic process;GO:0071704//organic su…	--
ncbi_100577920	448	74	118	115	61	165	13.224	3.253	2.755	2.278	3.297	3.513	6.41067	3.02933	-1.08147	0.0555057	0.998779	--	unpaired-like protein, partial [Nasonia vitripennis]	-	-	-	-	-	-	-	--
ncbi_410960	58	26	71	179	48	79	2.346	1.58	2.261	4.773	3.448	2.305	2.06233	3.50867	0.766645	0.0560964	0.998779	Myo61F	PREDICTED: myosin-IB [Apis mellifera]	-	-	-	-	GO:0015629//actin cytoskeleton	GO:0017111//nucleoside-triphosphatase activity;GO:0032550//purine ribonucleoside binding	-	--
ncbi_552229	86	16	29	25	9	30	7.677	2.127	2.047	1.498	1.471	1.932	3.95033	1.63367	-1.27386	0.0564858	0.998779	ACHE1	PREDICTED: esterase B1-like [Apis mellifera]	Metabolism;Organismal Systems	Lipid metabolism;Nervous system	ko00564//Glycerophospholipid metabolism;ko04725//Cholinergic synapse	K01049;K01049	-	GO:0008236//serine-type peptidase activity;GO:0016787//hydrolase activity	GO:0006508//proteolysis	--
ncbi_102656552	51	41	58	80	342	59	8.733	10.454	7.855	9.029	107.241	7.288	9.014	41.186	2.19191	0.0566714	0.998779	--	PREDICTED: hypertrehalosaemic prohormone-like [Apis mellifera]	-	-	-	-	GO:0005575//cellular_component;GO:0005622//intracellular;GO:0005623//cell;GO:0005737//cytoplasm;GO:0005768//endosome;GO:0005886//plasma membrane;GO:0005887//integral component of plasma membrane;GO:0005911//cell-cell junction;GO:0005912//adherens junction;GO:0005913//cell-cell adherens junction;GO:0005914//spot adherens junction;GO:0005915//zonula adherens;GO:0005938//cell cortex;GO:0012505//endo…	GO:0003674//molecular_function;GO:0005179//hormone activity;GO:0005488//binding;GO:0005509//calcium ion binding;GO:0005515//protein binding;GO:0008013//beta-catenin binding;GO:0008092//cytoskeletal protein binding;GO:0017022//myosin binding;GO:0042802//identical protein binding;GO:0042803//protein homodimerization activity;GO:0043167//ion binding;GO:0043169//cation binding;GO:0046872//metal ion b…	GO:0000003//reproduction;GO:0000578//embryonic axis specification;GO:0000902//cell morphogenesis;GO:0000904//cell morphogenesis involved in differentiation;GO:0001654//eye development;GO:0001667//ameboidal-type cell migration;GO:0001700//embryonic development via the syncytial blastoderm;GO:0001703//gastrulation with mouth forming first;GO:0001736//establishment of planar polarity;GO:0001738//mor…	--
ncbi_410464	3	3	3	0	0	0	0.106	0.158	0.084	0	0	0	0.116	0.001	-6.85798	0.0568502	0.998779	SNAI1	PREDICTED: escargot/snail protein homolog [Apis mellifera]	Environmental Information Processing;Cellular Processes	Signal transduction;Cellular community - eukaryotes	ko04390//Hippo signaling pathway;ko04520//Adherens junction	K05706;K05706	GO:0000228//nuclear chromosome;GO:0000785//chromatin;GO:0000790//nuclear chromatin;GO:0005575//cellular_component;GO:0005622//intracellular;GO:0005623//cell;GO:0005634//nucleus;GO:0005654//nucleoplasm;GO:0005694//chromosome;GO:0005737//cytoplasm;GO:0031974//membrane-enclosed lumen;GO:0031981//nuclear lumen;GO:0043226//organelle;GO:0043227//membrane-bounded organelle;GO:0043228//non-membrane-bound…	GO:0000976//transcription regulatory region sequence-specific DNA binding;GO:0000977//RNA polymerase II regulatory region sequence-specific DNA binding;GO:0000981//RNA polymerase II transcription factor activity, sequence-specific DNA binding;GO:0000982//transcription factor activity, RNA polymerase II core promoter proximal region sequence-specific binding;GO:0001012//RNA polymerase II regulator…	GO:0000122//negative regulation of transcription from RNA polymerase II promoter;GO:0001501//skeletal system development;GO:0001503//ossification;GO:0001649//osteoblast differentiation;GO:0001667//ameboidal-type cell migration;GO:0001708//cell fate specification;GO:0001709//cell fate determination;GO:0001763//morphogenesis of a branching structure;GO:0001817//regulation of cytokine production;GO:…	zf-C2H2
ncbi_551582	2	10	11	31	10	40	0.172	1.283	0.719	1.708	1.577	2.481	0.724667	1.922	1.40722	0.0570524	0.998779	exu	PREDICTED: maternal protein exuperantia [Apis mellifera]	-	-	-	-	GO:0000932//cytoplasmic mRNA processing body;GO:0005575//cellular_component;GO:0005622//intracellular;GO:0005623//cell;GO:0005737//cytoplasm;GO:0032991//macromolecular complex;GO:0035770//ribonucleoprotein granule;GO:0036464//cytoplasmic ribonucleoprotein granule;GO:0043226//organelle;GO:0043228//non-membrane-bounded organelle;GO:0043229//intracellular organelle;GO:0043232//intracellular non-memb…	GO:0003674//molecular_function;GO:0003676//nucleic acid binding;GO:0003723//RNA binding;GO:0003727//single-stranded RNA binding;GO:0005488//binding;GO:0005515//protein binding;GO:0042802//identical protein binding;GO:0042803//protein homodimerization activity;GO:0046983//protein dimerization activity;GO:0097159//organic cyclic compound binding;GO:1901363//heterocyclic compound binding	GO:0000003//reproduction;GO:0000375//RNA splicing, via transesterification reactions;GO:0000377//RNA splicing, via transesterification reactions with bulged adenosine as nucleophile;GO:0000398//mRNA splicing, via spliceosome;GO:0000578//embryonic axis specification;GO:0003002//regionalization;GO:0003006//developmental process involved in reproduction;GO:0006139//nucleobase-containing compound met…	--
ncbi_412948	741	256	702	644	589	1568	29.587	15.191	22.165	17.255	43.089	45.168	22.3143	35.1707	0.656402	0.0582191	0.998779	Aldh18a1	PREDICTED: delta-1-pyrroline-5-carboxylate synthase isoform X1 [Apis mellifera]	Metabolism;Metabolism;Metabolism	Global and overview maps;Global and overview maps;Amino acid metabolism	ko01100//Metabolic pathways;ko01230//Biosynthesis of amino acids;ko00330//Arginine and proline metabolism	K12657;K12657;K12657	GO:0044424//intracellular part	GO:0016620//oxidoreductase activity, acting on the aldehyde or oxo group of donors, NAD or NADP as acceptor;GO:0016774//phosphotransferase activity, carboxyl group as acceptor	GO:0006560//proline metabolic process;GO:0006796//phosphate-containing compound metabolic process	--
ncbi_726580	322	157	242	220	81	287	8.451	6.135	5.023	3.874	3.893	5.433	6.53633	4.4	-0.570978	0.0589563	0.998779	Urb1	PREDICTED: nucleolar pre-ribosomal-associated protein 1 [Apis mellifera]	-	-	-	-	GO:0001650//fibrillar center;GO:0005575//cellular_component;GO:0005622//intracellular;GO:0005623//cell;GO:0005634//nucleus;GO:0005730//nucleolus;GO:0031974//membrane-enclosed lumen;GO:0031981//nuclear lumen;GO:0043226//organelle;GO:0043227//membrane-bounded organelle;GO:0043228//non-membrane-bounded organelle;GO:0043229//intracellular organelle;GO:0043231//intracellular membrane-bounded organelle…	GO:0003674//molecular_function;GO:0003676//nucleic acid binding;GO:0003723//RNA binding;GO:0003729//mRNA binding;GO:0005488//binding;GO:0005515//protein binding;GO:0097159//organic cyclic compound binding;GO:1901363//heterocyclic compound binding	GO:0000460//maturation of 5.8S rRNA;GO:0000463//maturation of LSU-rRNA from tricistronic rRNA transcript (SSU-rRNA, 5.8S rRNA, LSU-rRNA);GO:0000466//maturation of 5.8S rRNA from tricistronic rRNA transcript (SSU-rRNA, 5.8S rRNA, LSU-rRNA);GO:0000470//maturation of LSU-rRNA;GO:0006139//nucleobase-containing compound metabolic process;GO:0006364//rRNA processing;GO:0006396//RNA processing;GO:000672…	--
ncbi_107964436	119	92	224	297	80	515	38.743	44.601	57.677	64.886	47.694	120.951	47.007	77.8437	0.727704	0.0590526	0.998779	RBMX2	PREDICTED: RNA-binding motif protein, X-linked 2-like [Apis dorsata]	-	-	-	-	GO:0005575//cellular_component;GO:0005622//intracellular;GO:0005623//cell;GO:0005634//nucleus;GO:0005654//nucleoplasm;GO:0005681//spliceosomal complex;GO:0005686//U2 snRNP;GO:0005737//cytoplasm;GO:0005829//cytosol;GO:0016604//nuclear body;GO:0016607//nuclear speck;GO:0030532//small nuclear ribonucleoprotein complex;GO:0031974//membrane-enclosed lumen;GO:0031981//nuclear lumen;GO:0032991//macromol…	GO:0003674//molecular_function;GO:0003676//nucleic acid binding;GO:0003677//DNA binding;GO:0003680//AT DNA binding;GO:0003682//chromatin binding;GO:0003690//double-stranded DNA binding;GO:0003723//RNA binding;GO:0003729//mRNA binding;GO:0003730//mRNA 3'-UTR binding;GO:0005488//binding;GO:0005515//protein binding;GO:0008134//transcription factor binding;GO:0017091//AU-rich element binding;GO:00198…	GO:0000245//spliceosomal complex assembly;GO:0000302//response to reactive oxygen species;GO:0000349//generation of catalytic spliceosome for first transesterification step;GO:0000375//RNA splicing, via transesterification reactions;GO:0000377//RNA splicing, via transesterification reactions with bulged adenosine as nucleophile;GO:0000393//spliceosomal conformational changes to generate catalytic…	--
ncbi_726589	305	158	354	390	140	1429	26.812	20.74	24.383	22.717	22.193	90.617	23.9783	45.1757	0.913815	0.0591395	0.998779	--	PREDICTED: dentin matrix acidic phosphoprotein 1-like [Apis mellifera]	-	-	-	-	GO:0005575//cellular_component;GO:0005622//intracellular;GO:0005623//cell;GO:0005634//nucleus;GO:0005730//nucleolus;GO:0031974//membrane-enclosed lumen;GO:0031981//nuclear lumen;GO:0043226//organelle;GO:0043227//membrane-bounded organelle;GO:0043228//non-membrane-bounded organelle;GO:0043229//intracellular organelle;GO:0043231//intracellular membrane-bounded organelle;GO:0043232//intracellular no…	-	GO:0006325//chromatin organization;GO:0006333//chromatin assembly or disassembly;GO:0006996//organelle organization;GO:0008150//biological_process;GO:0009987//cellular process;GO:0016043//cellular component organization;GO:0051276//chromosome organization;GO:0071840//cellular component organization or biogenesis	--
ncbi_410555	38	16	12	11	6	13	1.595	1	0.398	0.31	0.461	0.394	0.997667	0.388333	-1.36126	0.0594843	0.998779	--	PREDICTED: insulin-like growth factor-binding protein complex acid labile subunit [Apis mellifera]	-	-	-	-	-	GO:0005515//protein binding	GO:0000902//cell morphogenesis;GO:0000904//cell morphogenesis involved in differentiation;GO:0006928//movement of cell or subcellular component;GO:0006935//chemotaxis;GO:0007275//multicellular organism development;GO:0007399//nervous system development;GO:0007409//axonogenesis;GO:0007411//axon guidance;GO:0007424//open tracheal system development;GO:0008045//motor neuron axon guidance;GO:0008150/…	--
ncbi_102655788	8	1	5	87	2	1	0.717	0.134	0.355	5.236	0.328	0.065	0.402	1.87633	2.22265	0.0598964	0.998779	--	PREDICTED: uncharacterized protein LOC102655788 [Apis mellifera]	-	-	-	-	-	-	-	--
MSTRG.5932	0	0	0	17	1	0	0	0	0	2.422	0.389	0	0.001	0.937	9.87191	0.0602091	0.998779	--	-	-	-	-	-	-	-	-	--
ncbi_725904	262	203	416	524	191	790	51.921	59.904	65.2	69.683	69.312	112.935	59.0083	83.9767	0.50907	0.0602719	0.998779	trappc6b	PREDICTED: trafficking protein particle complex subunit 6B [Apis mellifera]	-	-	-	-	GO:0000139//Golgi membrane;GO:0000407//pre-autophagosomal structure;GO:0005575//cellular_component;GO:0005622//intracellular;GO:0005623//cell;GO:0005737//cytoplasm;GO:0005768//endosome;GO:0005783//endoplasmic reticulum;GO:0005793//endoplasmic reticulum-Golgi intermediate compartment;GO:0005794//Golgi apparatus;GO:0005801//cis-Golgi network;GO:0005802//trans-Golgi network;GO:0005829//cytosol;GO:00…	GO:0003674//molecular_function;GO:0005085//guanyl-nucleotide exchange factor activity;GO:0005088//Ras guanyl-nucleotide exchange factor activity;GO:0005488//binding;GO:0005515//protein binding;GO:0017016//Ras GTPase binding;GO:0017112//Rab guanyl-nucleotide exchange factor activity;GO:0017137//Rab GTPase binding;GO:0019899//enzyme binding;GO:0031267//small GTPase binding;GO:0051020//GTPase bindin…	GO:0000045//autophagosome assembly;GO:0006810//transport;GO:0006886//intracellular protein transport;GO:0006888//ER to Golgi vesicle-mediated transport;GO:0006900//membrane budding;GO:0006901//vesicle coating;GO:0006903//vesicle targeting;GO:0006914//autophagy;GO:0006996//organelle organization;GO:0007033//vacuole organization;GO:0008104//protein localization;GO:0008150//biological_process;GO:000…	--
ncbi_727164	18	10	11	5	0	10	5.263	4.354	2.544	0.981	0	2.109	4.05367	1.03	-1.97658	0.0603784	0.998779	--	PREDICTED: eukaryotic translation initiation factor 3 subunit F-like [Apis mellifera]	-	-	-	-	-	-	-	--
MSTRG.11281	95	43	64	59	18	63	14.061	8.92	6.825	4.914	4.705	6.531	9.93533	5.38333	-0.884069	0.0603892	0.998779	--	hypothetical protein WN51_00115 [Melipona quadrifasciata]	-	-	-	-	-	-	-	--
ncbi_408680	8779	3090	5726	5028	2548	5817	81.098	42.496	41.826	31.176	43.108	38.756	55.14	37.68	-0.5493	0.0612408	0.998779	RyR	PREDICTED: ryanodine receptor isoform X13 [Apis mellifera]	Environmental Information Processing;Organismal Systems;Environmental Information Processing;Environmental Information Processing;Organismal Systems;Organismal Systems;Organismal Systems;Organismal Systems;Organismal Systems;Human Diseases;Human Diseases;Human Diseases	Signal transduction;Endocrine system;Signal transduction;Signal transduction;Digestive system;Circulatory system;Endocrine system;Circulatory system;Environmental adaptation;Cardiovascular disease;Cardiovascular disease;Cardiovascular disease	ko04024//cAMP signaling pathway;ko04921//Oxytocin signaling pathway;ko04020//Calcium signaling pathway;ko04371//Apelin signaling pathway;ko04972//Pancreatic secretion;ko04261//Adrenergic signaling in cardiomyocytes;ko04911//Insulin secretion;ko04260//Cardiac muscle contraction;ko04713//Circadian entrainment;ko05414//Dilated cardiomyopathy;ko05410//Hypertrophic cardiomyopathy;ko05412//Arrhythmogen…	K04962;K04962;K04962;K04962;K04962;K04962;K04962;K04962;K04962;K04962;K04962;K04962	GO:0031224//intrinsic component of membrane	-	GO:0006816//calcium ion transport;GO:0006875//cellular metal ion homeostasis	--
ncbi_552401	48	32	56	91	46	95	2.829	2.802	2.609	3.61	4.954	4.047	2.74667	4.20367	0.613966	0.0613107	0.998779	cue	PREDICTED: protein cueball [Apis mellifera]	-	-	-	-	GO:0005575//cellular_component;GO:0005623//cell;GO:0005886//plasma membrane;GO:0016020//membrane;GO:0016021//integral component of membrane;GO:0031224//intrinsic component of membrane;GO:0044425//membrane part;GO:0044464//cell part;GO:0071944//cell periphery	GO:0003674//molecular_function;GO:0005488//binding;GO:0005509//calcium ion binding;GO:0043167//ion binding;GO:0043169//cation binding;GO:0046872//metal ion binding	GO:0000003//reproduction;GO:0003006//developmental process involved in reproduction;GO:0007276//gamete generation;GO:0007281//germ cell development;GO:0007283//spermatogenesis;GO:0007292//female gamete generation;GO:0008150//biological_process;GO:0009987//cellular process;GO:0019953//sexual reproduction;GO:0022412//cellular process involved in reproduction in multicellular organism;GO:0022414//re…	--
ncbi_552425	25	37	76	20	267	249	1.293	2.85	3.109	0.694	25.289	9.291	2.41733	11.758	2.28215	0.0614113	0.998779	Gld	PREDICTED: glucose dehydrogenase [FAD, quinone] [Apis mellifera]	-	-	-	-	-	GO:0000166//nucleotide binding;GO:0016614//oxidoreductase activity, acting on CH-OH group of donors	GO:0044710//single-organism metabolic process	--
ncbi_409306	3	0	6	46	3	3	0.309	0	0.489	3.183	0.566	0.223	0.266	1.324	2.3154	0.0615938	0.998779	Bckdhb	PREDICTED: 2-oxoisovalerate dehydrogenase subunit beta, mitochondrial [Apis mellifera]	Metabolism;Metabolism;Metabolism	Global and overview maps;Amino acid metabolism;Carbohydrate metabolism	ko01100//Metabolic pathways;ko00280//Valine, leucine and isoleucine degradation;ko00640//Propanoate metabolism	K00167;K00167;K00167	GO:0005575//cellular_component;GO:0005622//intracellular;GO:0005623//cell;GO:0005737//cytoplasm;GO:0005739//mitochondrion;GO:0005740//mitochondrial envelope;GO:0005743//mitochondrial inner membrane;GO:0005759//mitochondrial matrix;GO:0005947//mitochondrial alpha-ketoglutarate dehydrogenase complex;GO:0016020//membrane;GO:0017086//3-methyl-2-oxobutanoate dehydrogenase (lipoamide) complex;GO:001986…	GO:0003674//molecular_function;GO:0003824//catalytic activity;GO:0003826//alpha-ketoacid dehydrogenase activity;GO:0003863//3-methyl-2-oxobutanoate dehydrogenase (2-methylpropanoyl-transferring) activity;GO:0005488//binding;GO:0008661//1-deoxy-D-xylulose-5-phosphate synthase activity;GO:0016491//oxidoreductase activity;GO:0016624//oxidoreductase activity, acting on the aldehyde or oxo group of do…	GO:0006082//organic acid metabolic process;GO:0006139//nucleobase-containing compound metabolic process;GO:0006163//purine nucleotide metabolic process;GO:0006164//purine nucleotide biosynthetic process;GO:0006520//cellular amino acid metabolic process;GO:0006637//acyl-CoA metabolic process;GO:0006725//cellular aromatic compound metabolic process;GO:0006732//coenzyme metabolic process;GO:0006753/…	--
ncbi_410256	88	83	187	126	114	564	3.338	4.688	5.609	3.207	7.918	15.431	4.545	8.852	0.961723	0.0618023	0.998779	LRRC7	PREDICTED: protein lap1 [Apis mellifera]	-	-	-	-	GO:0005575//cellular_component;GO:0005622//intracellular;GO:0005623//cell;GO:0005737//cytoplasm;GO:0005886//plasma membrane;GO:0005912//adherens junction;GO:0016020//membrane;GO:0016323//basolateral plasma membrane;GO:0030054//cell junction;GO:0030288//outer membrane-bounded periplasmic space;GO:0044424//intracellular part;GO:0044425//membrane part;GO:0044459//plasma membrane part;GO:0044464//cel…	GO:0005515//protein binding;GO:0008236//serine-type peptidase activity;GO:0022857//transmembrane transporter activity;GO:0045152//antisigma factor binding	GO:0006508//proteolysis;GO:0006810//transport;GO:0007154//cell communication;GO:0007163//establishment or maintenance of cell polarity;GO:0007165//signal transduction;GO:0008104//protein localization;GO:0008150//biological_process;GO:0009987//cellular process;GO:0015031//protein transport;GO:0015833//peptide transport;GO:0023052//signaling;GO:0030011//maintenance of cell polarity;GO:0033036//macr…	--
ncbi_551883	2634	797	1193	1290	560	1408	34.149	15.769	13.036	10.478	14.585	15.098	20.9847	13.387	-0.648503	0.0620547	0.998779	Cacna1g	voltage-dependent T-type calcium channel subunit alpha-1G [Apis mellifera]	Environmental Information Processing;Human Diseases;Environmental Information Processing;Organismal Systems;Organismal Systems;Organismal Systems;Human Diseases	Signal transduction;Endocrine and metabolic disease;Signal transduction;Endocrine system;Environmental adaptation;Endocrine system;Endocrine and metabolic disease	ko04010//MAPK signaling pathway;ko04934//Cushing syndrome;ko04020//Calcium signaling pathway;ko04925//Aldosterone synthesis and secretion;ko04713//Circadian entrainment;ko04927//Cortisol synthesis and secretion;ko04930//Type II diabetes mellitus	K04854;K04854;K04854;K04854;K04854;K04854;K04854	GO:0005575//cellular_component;GO:0005623//cell;GO:0005886//plasma membrane;GO:0005887//integral component of plasma membrane;GO:0005891//voltage-gated calcium channel complex;GO:0016020//membrane;GO:0016021//integral component of membrane;GO:0031224//intrinsic component of membrane;GO:0031226//intrinsic component of plasma membrane;GO:0031966//mitochondrial membrane;GO:0032991//macromolecular co…	GO:0003674//molecular_function;GO:0005215//transporter activity;GO:0005216//ion channel activity;GO:0005244//voltage-gated ion channel activity;GO:0005245//voltage-gated calcium channel activity;GO:0005248//voltage-gated sodium channel activity;GO:0005261//cation channel activity;GO:0005262//calcium channel activity;GO:0005272//sodium channel activity;GO:0008324//cation transmembrane transporter …	GO:0001508//action potential;GO:0003008//system process;GO:0006810//transport;GO:0006811//ion transport;GO:0006812//cation transport;GO:0006814//sodium ion transport;GO:0006816//calcium ion transport;GO:0007154//cell communication;GO:0008150//biological_process;GO:0009987//cellular process;GO:0015672//monovalent inorganic cation transport;GO:0019226//transmission of nerve impulse;GO:0019228//neur…	--
ncbi_410795	4556	2178	4239	1616	1815	4197	176.654	122.439	132.862	41.971	130.026	119.634	143.985	97.2103	-0.566737	0.0622428	0.998779	Treh	PREDICTED: trehalase isoform X3 [Apis mellifera]	Metabolism;Metabolism	Global and overview maps;Carbohydrate metabolism	ko01100//Metabolic pathways;ko00500//Starch and sucrose metabolism	K01194;K01194	-	GO:0015927//trehalase activity	GO:0005984//disaccharide metabolic process	--
ncbi_412354	1940	244	722	425	288	892	57.922	10.928	16.905	8.492	15.713	18.786	28.585	14.3303	-0.996186	0.0631887	0.998779	myoM	PREDICTED: titin isoform X1 [Bombus impatiens]	-	-	-	-	-	-	GO:0043087//regulation of GTPase activity	--
ncbi_410559	5	2	5	0	0	1	0.171	0.102	0.135	0	0	0.025	0.136	0.00833333	-4.02857	0.0634079	0.998779	TUBB4B	PREDICTED: tubulin beta chain-like [Bombus terrestris]	Cellular Processes;Cellular Processes;Human Diseases	Transport and catabolism;Cellular community - eukaryotes;Infectious disease: bacterial	ko04145//Phagosome;ko04540//Gap junction;ko05130//Pathogenic Escherichia coli infection	K07375;K07375;K07375	GO:0005575//cellular_component;GO:0005622//intracellular;GO:0005623//cell;GO:0005737//cytoplasm;GO:0005856//cytoskeleton;GO:0005874//microtubule;GO:0015630//microtubule cytoskeleton;GO:0043226//organelle;GO:0043228//non-membrane-bounded organelle;GO:0043229//intracellular organelle;GO:0043232//intracellular non-membrane-bounded organelle;GO:0044422//organelle part;GO:0044424//intracellular part;G…	GO:0000166//nucleotide binding;GO:0001882//nucleoside binding;GO:0001883//purine nucleoside binding;GO:0003674//molecular_function;GO:0003824//catalytic activity;GO:0003924//GTPase activity;GO:0005198//structural molecule activity;GO:0005200//structural constituent of cytoskeleton;GO:0005488//binding;GO:0005525//GTP binding;GO:0016462//pyrophosphatase activity;GO:0016787//hydrolase activity;GO:00…	GO:0000910//cytokinesis;GO:0006996//organelle organization;GO:0007010//cytoskeleton organization;GO:0007017//microtubule-based process;GO:0007275//multicellular organism development;GO:0007431//salivary gland development;GO:0007435//salivary gland morphogenesis;GO:0008150//biological_process;GO:0009653//anatomical structure morphogenesis;GO:0009887//organ morphogenesis;GO:0009987//cellular proces…	--
ncbi_413940	2009	977	1325	1582	521	1313	89.468	64.81	46.639	47.271	42.461	42.155	66.9723	43.9623	-0.607297	0.0636196	0.998779	Ipo9	PREDICTED: importin-9 isoform X1 [Apis mellifera]	-	-	-	-	-	GO:0017016//Ras GTPase binding	-	--
ncbi_411282	3424	2114	1961	2596	994	2263	78.822	72.48	35.702	40.095	41.903	37.582	62.3347	39.86	-0.645093	0.063674	0.998779	CIDEC	PREDICTED: basic-leucine zipper transcription factor A isoform X1 [Apis mellifera]	-	-	-	-	-	-	GO:0012501//programmed cell death	--
ncbi_726740	220	168	353	406	160	774	63.136	71.793	80.12	78.187	84.083	160.234	71.683	107.501	0.584652	0.0643039	0.998779	ube2t	PREDICTED: ubiquitin-conjugating enzyme E2 T-like [Apis mellifera]	Genetic Information Processing	Replication and repair	ko03460//Fanconi anemia pathway	K13960	GO:0005575//cellular_component;GO:0005622//intracellular;GO:0005623//cell;GO:0005634//nucleus;GO:0005654//nucleoplasm;GO:0005730//nucleolus;GO:0005737//cytoplasm;GO:0031974//membrane-enclosed lumen;GO:0031981//nuclear lumen;GO:0043226//organelle;GO:0043227//membrane-bounded organelle;GO:0043228//non-membrane-bounded organelle;GO:0043229//intracellular organelle;GO:0043231//intracellular membrane-…	GO:0000166//nucleotide binding;GO:0003674//molecular_function;GO:0003682//chromatin binding;GO:0003700//transcription factor activity, sequence-specific DNA binding;GO:0003824//catalytic activity;GO:0004842//ubiquitin-protein transferase activity;GO:0005488//binding;GO:0005515//protein binding;GO:0005524//ATP binding;GO:0008144//drug binding;GO:0016740//transferase activity;GO:0017076//purine nuc…	GO:0000209//protein polyubiquitination;GO:0006139//nucleobase-containing compound metabolic process;GO:0006259//DNA metabolic process;GO:0006281//DNA repair;GO:0006355//regulation of transcription, DNA-templated;GO:0006464//cellular protein modification process;GO:0006513//protein monoubiquitination;GO:0006725//cellular aromatic compound metabolic process;GO:0006807//nitrogen compound metabolic p…	--
ncbi_725237	616	237	340	377	164	269	29.14	16.694	12.72	11.967	14.206	9.179	19.518	11.784	-0.727976	0.064449	0.998779	sca	PREDICTED: protein scabrous [Apis mellifera]	-	-	-	-	GO:0005575//cellular_component;GO:0005576//extracellular region;GO:0039679//viral occlusion body	GO:0003824//catalytic activity	GO:0001654//eye development;GO:0001736//establishment of planar polarity;GO:0001738//morphogenesis of a polarized epithelium;GO:0001745//compound eye morphogenesis;GO:0001751//compound eye photoreceptor cell differentiation;GO:0001752//compound eye photoreceptor fate commitment;GO:0001754//eye photoreceptor cell differentiation;GO:0002009//morphogenesis of an epithelium;GO:0002165//instar larval …	--
ncbi_552371	178	74	176	83	48	184	12.52	7.813	9.695	3.936	6.011	8.969	10.0093	6.30533	-0.666701	0.0649483	0.998779	ABCG1	PREDICTED: ATP-binding cassette sub-family G member 1-like [Apis mellifera]	-	-	-	-	GO:0005575//cellular_component;GO:0005623//cell;GO:0005737//cytoplasm;GO:0005886//plasma membrane;GO:0005887//integral component of plasma membrane;GO:0009288//bacterial-type flagellum;GO:0009380//excinuclease repair complex;GO:0009898//cytoplasmic side of plasma membrane;GO:0016020//membrane;GO:0016021//integral component of membrane;GO:0031224//intrinsic component of membrane;GO:0043190//ATP-bi…	GO:0000166//nucleotide binding;GO:0003674//molecular_function;GO:0003824//catalytic activity;GO:0003924//GTPase activity;GO:0004527//exonuclease activity;GO:0005215//transporter activity;GO:0005260//channel-conductance-controlling ATPase activity;GO:0005319//lipid transporter activity;GO:0005488//binding;GO:0005524//ATP binding;GO:0005525//GTP binding;GO:0008144//drug binding;GO:0008565//protein …	GO:0000910//cytokinesis;GO:0001539//cilium or flagellum-dependent cell motility;GO:0006260//DNA replication;GO:0006281//DNA repair;GO:0006289//nucleotide-excision repair;GO:0006310//DNA recombination;GO:0006412//translation;GO:0006810//transport;GO:0006817//phosphate ion transport;GO:0006824//cobalt ion transport;GO:0006855//drug transmembrane transport;GO:0006869//lipid transport;GO:0007601//vis…	--
ncbi_102656444	36	32	45	66	27	169	1.878	2.486	1.857	2.311	2.58	6.361	2.07367	3.75067	0.854963	0.0651672	0.998779	--	PREDICTED: protein dopey homolog PFC0245c-like [Apis mellifera]	-	-	-	-	-	-	-	zf-C2H2
ncbi_100577080	85	39	83	54	31	31	5.674	3.842	4.344	2.391	3.803	1.475	4.62	2.55633	-0.853817	0.0654116	0.998779	--	PREDICTED: nucleomorphin-like [Bombus terrestris]	-	-	-	-	GO:0016592//mediator complex	-	-	--
ncbi_726934	9	0	8	12	1	94	0.791	0	0.556	0.708	0.161	5.96	0.449	2.27633	2.34192	0.0655198	0.998779	DDB_G0293730	PREDICTED: PI-PLC X domain-containing protein 1 isoform X1 [Apis mellifera]	-	-	-	-	-	GO:0042578//phosphoric ester hydrolase activity	-	--
ncbi_100576935	16	5	6	17	11	54	1.512	0.704	0.448	1.078	1.903	3.681	0.888	2.22067	1.32236	0.0656679	0.998779	--	PREDICTED: uncharacterized protein LOC100576935 isoform X2 [Apis mellifera]	-	-	-	-	-	-	-	--
ncbi_408652	3926	1628	2598	2730	1115	2630	167.052	103.469	87.452	78.153	87.258	80.299	119.324	81.9033	-0.542894	0.0657675	0.998779	su(w[a])	PREDICTED: LOW QUALITY PROTEIN: protein suppressor of white apricot [Apis mellifera]	-	-	-	-	GO:0005575//cellular_component;GO:0005622//intracellular;GO:0005623//cell;GO:0005634//nucleus;GO:0043226//organelle;GO:0043227//membrane-bounded organelle;GO:0043229//intracellular organelle;GO:0043231//intracellular membrane-bounded organelle;GO:0044424//intracellular part;GO:0044464//cell part	GO:0003674//molecular_function;GO:0003676//nucleic acid binding;GO:0003723//RNA binding;GO:0005488//binding;GO:0097159//organic cyclic compound binding;GO:1901363//heterocyclic compound binding	GO:0000245//spliceosomal complex assembly;GO:0000375//RNA splicing, via transesterification reactions;GO:0000377//RNA splicing, via transesterification reactions with bulged adenosine as nucleophile;GO:0000380//alternative mRNA splicing, via spliceosome;GO:0000395//mRNA 5'-splice site recognition;GO:0000398//mRNA splicing, via spliceosome;GO:0006139//nucleobase-containing compound metabolic proce…	--
ncbi_551869	1223	946	1370	980	556	1578	41.94	48.308	37.157	22.552	34.915	39.037	42.4683	32.168	-0.400761	0.0657875	0.998779	GGCX	PREDICTED: vitamin K-dependent gamma-carboxylase [Apis mellifera]	Metabolism	Metabolism of cofactors and vitamins	ko00130//Ubiquinone and other terpenoid-quinone biosynthesis	K10106	GO:0005575//cellular_component;GO:0005622//intracellular;GO:0005623//cell;GO:0005737//cytoplasm;GO:0005783//endoplasmic reticulum;GO:0005789//endoplasmic reticulum membrane;GO:0012505//endomembrane system;GO:0016020//membrane;GO:0016021//integral component of membrane;GO:0031224//intrinsic component of membrane;GO:0031984//organelle subcompartment;GO:0042175//nuclear outer membrane-endoplasmic re…	GO:0003674//molecular_function;GO:0003824//catalytic activity;GO:0005488//binding;GO:0008488//gamma-glutamyl carboxylase activity;GO:0016829//lyase activity;GO:0016830//carbon-carbon lyase activity;GO:0016831//carboxy-lyase activity;GO:0019842//vitamin binding;GO:0033218//amide binding;GO:0036094//small molecule binding;GO:0042277//peptide binding	GO:0006464//cellular protein modification process;GO:0006807//nitrogen compound metabolic process;GO:0006950//response to stress;GO:0007275//multicellular organism development;GO:0007584//response to nutrient;GO:0007596//blood coagulation;GO:0007599//hemostasis;GO:0008150//biological_process;GO:0008152//metabolic process;GO:0009410//response to xenobiotic stimulus;GO:0009605//response to external…	--
ncbi_726583	206	152	272	281	172	618	12.412	13.638	12.962	11.362	18.978	26.861	13.004	19.067	0.552122	0.0659364	0.998779	DNApol-eta	PREDICTED: DNA polymerase eta [Apis mellifera]	Human Diseases;Genetic Information Processing	Drug resistance: antineoplastic;Replication and repair	ko01524//Platinum drug resistance;ko03460//Fanconi anemia pathway	K03509;K03509	-	GO:0034061//DNA polymerase activity	GO:0006259//DNA metabolic process	--
ncbi_411270	358	183	289	224	113	356	9.367	7.461	6.042	3.916	5.54	7.21	7.62333	5.55533	-0.456548	0.0661393	0.998779	Pkcdelta	PREDICTED: titin homolog isoform X1 [Habropoda laboriosa]	Cellular Processes;Human Diseases;Organismal Systems;Organismal Systems;Organismal Systems;Organismal Systems;Organismal Systems;Organismal Systems;Organismal Systems;Organismal Systems;Human Diseases;Organismal Systems;Human Diseases	Transport and catabolism;Endocrine and metabolic disease;Immune system;Nervous system;Circulatory system;Endocrine system;Immune system;Endocrine system;Immune system;Sensory system;Endocrine and metabolic disease;Immune system;Endocrine and metabolic disease	ko04140//Autophagy - animal;ko04931//Insulin resistance;ko04062//Chemokine signaling pathway;ko04722//Neurotrophin signaling pathway;ko04270//Vascular smooth muscle contraction;ko04915//Estrogen signaling pathway;ko04621//NOD-like receptor signaling pathway;ko04912//GnRH signaling pathway;ko04666//Fc gamma R-mediated phagocytosis;ko04750//Inflammatory mediator regulation of TRP channels;ko04933//…	K06068;K06068;K06068;K06068;K06068;K06068;K06068;K06068;K06068;K06068;K06068;K06068;K06068	GO:0005575//cellular_component;GO:0005622//intracellular;GO:0005623//cell;GO:0005886//plasma membrane;GO:0016020//membrane;GO:0044464//cell part;GO:0071944//cell periphery	GO:0000166//nucleotide binding;GO:0003674//molecular_function;GO:0003824//catalytic activity;GO:0004672//protein kinase activity;GO:0004674//protein serine/threonine kinase activity;GO:0004697//protein kinase C activity;GO:0005488//binding;GO:0005515//protein binding;GO:0005524//ATP binding;GO:0008144//drug binding;GO:0016301//kinase activity;GO:0016740//transferase activity;GO:0016772//transfera…	GO:0001932//regulation of protein phosphorylation;GO:0001934//positive regulation of protein phosphorylation;GO:0002225//positive regulation of antimicrobial peptide production;GO:0002682//regulation of immune system process;GO:0002684//positive regulation of immune system process;GO:0002697//regulation of immune effector process;GO:0002699//positive regulation of immune effector process;GO:00027…	--
ncbi_551016	883	491	731	673	339	789	8.121	6.724	5.317	4.154	5.709	5.235	6.72067	5.03267	-0.417281	0.0671	0.998779	MDN1	PREDICTED: midasin [Apis mellifera]	Genetic Information Processing	Translation	ko03008//Ribosome biogenesis in eukaryotes	K14572	GO:0005575//cellular_component;GO:0005622//intracellular;GO:0005623//cell;GO:0005634//nucleus;GO:0005654//nucleoplasm;GO:0005730//nucleolus;GO:0005737//cytoplasm;GO:0005829//cytosol;GO:0005856//cytoskeleton;GO:0005887//integral component of plasma membrane;GO:0009379//Holliday junction helicase complex;GO:0009898//cytoplasmic side of plasma membrane;GO:0030286//dynein complex;GO:0030684//preribos…	GO:0000166//nucleotide binding;GO:0003674//molecular_function;GO:0003676//nucleic acid binding;GO:0003677//DNA binding;GO:0003723//RNA binding;GO:0003724//RNA helicase activity;GO:0003824//catalytic activity;GO:0003896//DNA primase activity;GO:0003924//GTPase activity;GO:0004176//ATP-dependent peptidase activity;GO:0005198//structural molecule activity;GO:0005319//lipid transporter activity;GO:00…	GO:0000027//ribosomal large subunit assembly;GO:0000910//cytokinesis;GO:0001887//selenium compound metabolic process;GO:0002949//tRNA threonylcarbamoyladenosine modification;GO:0006139//nucleobase-containing compound metabolic process;GO:0006260//DNA replication;GO:0006281//DNA repair;GO:0006310//DNA recombination;GO:0006355//regulation of transcription, DNA-templated;GO:0006364//rRNA processing;…	--
ncbi_725143	281	168	268	499	133	660	35.036	33.788	29.814	42.245	32.661	69.265	32.8793	48.057	0.547566	0.0671676	0.998779	CG1789	PREDICTED: probable U3 small nucleolar RNA-associated protein 11 [Apis mellifera]	-	-	-	-	GO:0030684//preribosome	-	-	--
ncbi_100578629	158	124	289	265	139	697	24.231	28.041	34.686	27.319	39.77	77.069	28.986	48.0527	0.72926	0.0677245	0.998779	--	PREDICTED: armadillo repeat-containing protein 1-like isoform X1 [Apis dorsata]	-	-	-	-	GO:0000159//protein phosphatase type 2A complex;GO:0005575//cellular_component;GO:0005622//intracellular;GO:0005623//cell;GO:0005634//nucleus;GO:0005737//cytoplasm;GO:0043226//organelle;GO:0043227//membrane-bounded organelle;GO:0043229//intracellular organelle;GO:0043231//intracellular membrane-bounded organelle;GO:0044424//intracellular part;GO:0044464//cell part	GO:0003674//molecular_function;GO:0005488//binding;GO:0005515//protein binding;GO:0019888//protein phosphatase regulator activity;GO:0043167//ion binding;GO:0043169//cation binding;GO:0046872//metal ion binding	GO:0006810//transport;GO:0006811//ion transport;GO:0006812//cation transport;GO:0007165//signal transduction;GO:0008150//biological_process;GO:0030001//metal ion transport;GO:0051179//localization;GO:0051234//establishment of localization	--
ncbi_413256	40	8	6	12	1	4	0.793	0.236	0.094	0.16	0.036	0.057	0.374333	0.0843333	-2.15015	0.0691175	0.998779	--	PREDICTED: uncharacterized protein LOC413256 [Apis mellifera]	-	-	-	-	GO:0005575//cellular_component;GO:0005576//extracellular region;GO:0016020//membrane;GO:0016021//integral component of membrane;GO:0031224//intrinsic component of membrane;GO:0044425//membrane part	GO:0005201//extracellular matrix structural constituent	GO:0006508//proteolysis;GO:0006807//nitrogen compound metabolic process;GO:0008150//biological_process;GO:0008152//metabolic process;GO:0019538//protein metabolic process;GO:0043170//macromolecule metabolic process;GO:0044238//primary metabolic process;GO:0071704//organic substance metabolic process;GO:1901564//organonitrogen compound metabolic process	--
ncbi_100577295	212	141	272	327	171	415	9.723	9.629	9.866	10.064	14.361	13.73	9.73933	12.7183	0.385015	0.0695574	0.998779	--	PREDICTED: zinc finger protein 184-like [Apis mellifera]	-	-	-	-	-	-	-	zf-C2H2
ncbi_726862	745	357	563	585	222	565	30.339	21.662	18.116	15.986	16.567	16.579	23.3723	16.3773	-0.513101	0.0696754	0.998779	Rev1	PREDICTED: DNA repair protein REV1 [Apis mellifera]	Genetic Information Processing	Replication and repair	ko03460//Fanconi anemia pathway	K03515	-	GO:0003677//DNA binding;GO:0034061//DNA polymerase activity	GO:0006259//DNA metabolic process	--
MSTRG.7209	50	59	41	45	17	33	2.223	3.906	1.442	1.342	1.384	1.058	2.52367	1.26133	-1.00057	0.0698761	0.998779	--	-	-	-	-	-	-	-	-	--
MSTRG.7213	60	15	32	17	10	31	7.981	2.971	3.367	1.517	2.436	2.975	4.773	2.30933	-1.04742	0.0699362	0.998779	--	-	-	-	-	-	-	-	-	--
ncbi_113218939	29	11	22	14	5	12	3.051	1.723	1.831	0.988	0.963	0.911	2.20167	0.954	-1.20653	0.070269	0.998779	--	PREDICTED: ankyrin-2-like [Apis dorsata]	-	-	-	-	-	GO:0005515//protein binding	-	--
ncbi_413907	3	1	8	17	11	9	0.149	0.074	0.314	0.554	0.994	0.32	0.179	0.622667	1.7985	0.0706713	0.998779	--	Pyruvate dehydrogenase E1 component subunit alpha, somatic form, mitochondrial [Cerapachys biroi]	-	-	-	-	-	GO:0004559//alpha-mannosidase activity	GO:0006013//mannose metabolic process	--
ncbi_412896	123	60	185	155	135	302	5.119	3.899	5.886	4.494	8.69	8.316	4.968	7.16667	0.528637	0.0707099	0.998779	Octbeta2R	PREDICTED: octopamine receptor beta-2R isoform X1 [Apis mellifera]	-	-	-	-	GO:0005575//cellular_component;GO:0005623//cell;GO:0005886//plasma membrane;GO:0005887//integral component of plasma membrane;GO:0016020//membrane;GO:0016021//integral component of membrane;GO:0031224//intrinsic component of membrane;GO:0031226//intrinsic component of plasma membrane;GO:0044425//membrane part;GO:0044459//plasma membrane part;GO:0044464//cell part;GO:0071944//cell periphery	GO:0003674//molecular_function;GO:0003700//transcription factor activity, sequence-specific DNA binding;GO:0004888//transmembrane signaling receptor activity;GO:0004930//G-protein coupled receptor activity;GO:0004984//olfactory receptor activity;GO:0004989//octopamine receptor activity;GO:0008227//G-protein coupled amine receptor activity;GO:0030594//neurotransmitter receptor activity;GO:0038023/…	GO:0000003//reproduction;GO:0006355//regulation of transcription, DNA-templated;GO:0007154//cell communication;GO:0007165//signal transduction;GO:0007186//G-protein coupled receptor signaling pathway;GO:0007187//G-protein coupled receptor signaling pathway, coupled to cyclic nucleotide second messenger;GO:0007188//adenylate cyclase-modulating G-protein coupled receptor signaling pathway;GO:000718…	--
ncbi_100577364	3279	2495	3373	2666	1320	4282	109.213	122.637	84.485	59.933	77.188	96.15	105.445	77.757	-0.439446	0.0708129	0.998779	--	PREDICTED: mucin-12-like isoform X1 [Apis mellifera]	-	-	-	-	GO:0005575//cellular_component;GO:0005622//intracellular;GO:0005623//cell;GO:0005856//cytoskeleton;GO:0005886//plasma membrane;GO:0009288//bacterial-type flagellum;GO:0016020//membrane;GO:0043226//organelle;GO:0043228//non-membrane-bounded organelle;GO:0043229//intracellular organelle;GO:0043232//intracellular non-membrane-bounded organelle;GO:0044424//intracellular part;GO:0044464//cell part;GO:…	GO:0003674//molecular_function;GO:0003676//nucleic acid binding;GO:0003677//DNA binding;GO:0005085//guanyl-nucleotide exchange factor activity;GO:0005088//Ras guanyl-nucleotide exchange factor activity;GO:0005089//Rho guanyl-nucleotide exchange factor activity;GO:0005102//receptor binding;GO:0005488//binding;GO:0005515//protein binding;GO:0008092//cytoskeletal protein binding;GO:0017016//Ras GTPa…	GO:0001539//cilium or flagellum-dependent cell motility;GO:0001941//postsynaptic membrane organization;GO:0007154//cell communication;GO:0007165//signal transduction;GO:0007264//small GTPase mediated signal transduction;GO:0007265//Ras protein signal transduction;GO:0008104//protein localization;GO:0008150//biological_process;GO:0009306//protein secretion;GO:0009966//regulation of signal transduc…	--
ncbi_412791	247	59	101	91	52	98	7.881	2.803	2.549	1.948	3.038	2.256	4.411	2.414	-0.86968	0.071106	0.998779	SERPINB14	PREDICTED: flocculation protein FLO11 isoform X1 [Apis mellifera]	-	-	-	-	GO:0005575//cellular_component;GO:0005576//extracellular region;GO:0005615//extracellular space;GO:0044421//extracellular region part	GO:0005216//ion channel activity	GO:0008150//biological_process;GO:0039707//pore formation by virus in membrane of host cell	--
ncbi_412027	253	220	389	445	209	814	22.955	29.724	27.914	27.094	34.725	53.278	26.8643	38.3657	0.514124	0.0711496	0.998779	PR-Set7	PREDICTED: histone-lysine N-methyltransferase pr-set7 [Apis mellifera]	Metabolism	Amino acid metabolism	ko00310//Lysine degradation	K11428	GO:0005575//cellular_component;GO:0005622//intracellular;GO:0005623//cell;GO:0005634//nucleus;GO:0005654//nucleoplasm;GO:0005694//chromosome;GO:0005700//polytene chromosome;GO:0005737//cytoplasm;GO:0005829//cytosol;GO:0031974//membrane-enclosed lumen;GO:0031981//nuclear lumen;GO:0043226//organelle;GO:0043227//membrane-bounded organelle;GO:0043228//non-membrane-bounded organelle;GO:0043229//intrac…	GO:0002039//p53 binding;GO:0003674//molecular_function;GO:0003712//transcription cofactor activity;GO:0003714//transcription corepressor activity;GO:0003824//catalytic activity;GO:0005488//binding;GO:0005515//protein binding;GO:0008168//methyltransferase activity;GO:0008170//N-methyltransferase activity;GO:0008276//protein methyltransferase activity;GO:0008757//S-adenosylmethionine-dependent meth…	GO:0000075//cell cycle checkpoint;GO:0000077//DNA damage checkpoint;GO:0000122//negative regulation of transcription from RNA polymerase II promoter;GO:0006139//nucleobase-containing compound metabolic process;GO:0006323//DNA packaging;GO:0006325//chromatin organization;GO:0006351//transcription, DNA-templated;GO:0006355//regulation of transcription, DNA-templated;GO:0006357//regulation of transc…	--
ncbi_724568	678	321	511	350	259	554	38.658	27.274	23.043	13.51	27.062	22.803	29.6583	21.125	-0.489486	0.0712667	0.998779	CalpC	PREDICTED: calpain-C isoform X1 [Apis mellifera]	-	-	-	-	GO:0044464//cell part	-	GO:0019538//protein metabolic process	--
ncbi_551544	7	1	2	19	14	3	0.512	0.109	0.116	0.933	1.877	0.158	0.245667	0.989333	2.00975	0.0715193	0.998779	Pxd	PREDICTED: peroxidase, partial [Apis mellifera]	-	-	-	-	-	-	-	--
ncbi_408718	10842	6387	10578	7550	5260	9227	235.096	209.265	182.761	110.033	209.496	143.344	209.041	154.291	-0.43813	0.071528	0.998779	Alk	PREDICTED: ALK tyrosine kinase receptor isoform X1 [Apis mellifera]	Human Diseases;Human Diseases	Cancer: overview;Cancer: specific types	ko05200//Pathways in cancer;ko05223//Non-small cell lung cancer	K05119;K05119	GO:0005575//cellular_component;GO:0005622//intracellular;GO:0005623//cell;GO:0005737//cytoplasm;GO:0005886//plasma membrane;GO:0005887//integral component of plasma membrane;GO:0016020//membrane;GO:0016021//integral component of membrane;GO:0030424//axon;GO:0031224//intrinsic component of membrane;GO:0031226//intrinsic component of plasma membrane;GO:0032991//macromolecular complex;GO:0033267//ax…	GO:0000166//nucleotide binding;GO:0003674//molecular_function;GO:0003824//catalytic activity;GO:0004672//protein kinase activity;GO:0004704//NF-kappaB-inducing kinase activity;GO:0004713//protein tyrosine kinase activity;GO:0004714//transmembrane receptor protein tyrosine kinase activity;GO:0004888//transmembrane signaling receptor activity;GO:0005488//binding;GO:0005515//protein binding;GO:00055…	GO:0000186//activation of MAPKK activity;GO:0000187//activation of MAPK activity;GO:0000902//cell morphogenesis;GO:0000904//cell morphogenesis involved in differentiation;GO:0001654//eye development;GO:0001745//compound eye morphogenesis;GO:0001751//compound eye photoreceptor cell differentiation;GO:0001754//eye photoreceptor cell differentiation;GO:0001932//regulation of protein phosphorylation;…	--
ncbi_413569	4205	1065	1260	1947	645	1566	85.65	31.775	19.796	26.495	23.483	22.421	45.7403	24.133	-0.92246	0.0716096	0.998779	Lar	PREDICTED: tyrosine-protein phosphatase Lar isoform X1 [Apis mellifera]	Organismal Systems;Human Diseases;Cellular Processes;Environmental Information Processing	Endocrine system;Endocrine and metabolic disease;Cellular community - eukaryotes;Signaling molecules and interaction	ko04910//Insulin signaling pathway;ko04931//Insulin resistance;ko04520//Adherens junction;ko04514//Cell adhesion molecules	K05695;K05695;K05695;K05695	-	GO:0004721//phosphoprotein phosphatase activity	GO:0006470//protein dephosphorylation	--
ncbi_100577163	876	1002	1285	2153	885	2302	94.602	161.133	109.752	156.024	175.015	179.334	121.829	170.124	0.481732	0.0716542	0.998779	--	PREDICTED: insulin-like growth factor-binding protein complex acid labile subunit [Apis mellifera]	-	-	-	-	-	GO:0005515//protein binding	-	--
ncbi_100578346	247	184	338	258	99	297	25.863	28.69	27.991	18.128	18.983	22.413	27.5147	19.8413	-0.471692	0.0719154	0.998779	--	PREDICTED: uncharacterized protein LOC102673039 [Apis dorsata]	-	-	-	-	-	GO:0005515//protein binding	-	--
ncbi_551585	83	56	118	115	53	431	19.637	19.729	22.08	18.258	22.962	73.561	20.482	38.2603	0.901493	0.0719808	0.998779	CG32590	PREDICTED: protein MEF2BNB homolog [Apis mellifera]	-	-	-	-	-	GO:0005515//protein binding	GO:0006457//protein folding	--
ncbi_413350	366	215	323	268	133	382	22.045	18.758	14.013	10.49	14.122	15.479	18.272	13.3637	-0.451319	0.0723705	0.998779	Hmcn1	PREDICTED: lachesin-like isoform X1 [Apis mellifera]	-	-	-	-	-	-	-	--
ncbi_551548	828	375	661	631	271	631	45.23	30.096	27.732	22.869	26.288	23.943	34.3527	24.3667	-0.495513	0.0725152	0.998779	Aspg	PREDICTED: L-asparaginase isoform X1 [Apis mellifera]	-	-	-	-	-	-	GO:0019752//carboxylic acid metabolic process	--
ncbi_411931	145	96	195	187	98	630	12.133	11.962	12.905	10.5	15.017	38.028	12.3333	21.1817	0.780253	0.0727508	0.998779	ZC3H12C	PREDICTED: NEDD4-binding protein 1-like isoform X2 [Apis cerana]	-	-	-	-	-	-	-	--
ncbi_102655054	505	228	351	255	152	462	33.997	22.856	18.688	11.52	18.738	22.436	25.1803	17.5647	-0.519621	0.0732298	0.998779	PTPDC1	PREDICTED: protein tyrosine phosphatase domain-containing protein 1-like [Apis mellifera]	-	-	-	-	-	GO:0004721//phosphoprotein phosphatase activity	GO:0006464//cellular protein modification process;GO:0006796//phosphate-containing compound metabolic process;GO:0050794//regulation of cellular process	--
ncbi_102655100	24898	5438	6138	9252	4003	8586	1557.71	506.618	303.713	388.428	458.61	387.502	789.348	411.513	-0.939722	0.0733559	0.998779	CG7886	PREDICTED: protein Cep78 homolog [Apis mellifera]	-	-	-	-	GO:0005575//cellular_component;GO:0005622//intracellular;GO:0005623//cell;GO:0005737//cytoplasm;GO:0005813//centrosome;GO:0005814//centriole;GO:0005815//microtubule organizing center;GO:0005829//cytosol;GO:0005856//cytoskeleton;GO:0005929//cilium;GO:0015630//microtubule cytoskeleton;GO:0036064//ciliary basal body;GO:0042995//cell projection;GO:0043226//organelle;GO:0043228//non-membrane-bounded o…	GO:0003674//molecular_function;GO:0005515//protein binding	GO:0000086//G2/M transition of mitotic cell cycle;GO:0000278//mitotic cell cycle;GO:0006996//organelle organization;GO:0007049//cell cycle;GO:0007346//regulation of mitotic cell cycle;GO:0008150//biological_process;GO:0009987//cellular process;GO:0010389//regulation of G2/M transition of mitotic cell cycle;GO:0010564//regulation of cell cycle process;GO:0016043//cellular component organization;GO…	--
ncbi_552196	150	106	142	201	106	366	20.848	21.938	15.609	18.747	26.978	36.696	19.465	27.4737	0.497167	0.0734844	0.998779	Rab43	PREDICTED: ras-related protein Rab-43 [Apis mellifera]	-	-	-	-	GO:0044464//cell part	GO:0017111//nucleoside-triphosphatase activity;GO:0032550//purine ribonucleoside binding	GO:0015031//protein transport;GO:0016482//cytoplasmic transport;GO:0035556//intracellular signal transduction	--
ncbi_727085	92	8	10	16	8	13	8.471	1.097	0.728	0.989	1.349	0.864	3.432	1.06733	-1.68504	0.0745707	0.998779	--	PREDICTED: zinc finger protein 431-like, partial [Apis mellifera]	-	-	-	-	-	-	-	zf-C2H2
ncbi_724571	144	36	102	63	34	84	6.351	2.275	3.455	1.841	2.76	2.638	4.027	2.413	-0.738878	0.0750224	0.998779	Npr1	PREDICTED: atrial natriuretic peptide receptor 1 isoform X2 [Apis mellifera]	Organismal Systems;Metabolism;Environmental Information Processing;Environmental Information Processing;Organismal Systems;Organismal Systems;Organismal Systems;Organismal Systems;Organismal Systems	Environmental adaptation;Nucleotide metabolism;Signal transduction;Signal transduction;Endocrine system;Circulatory system;Endocrine system;Endocrine system;Endocrine system	ko04714//Thermogenesis;ko00230//Purine metabolism;ko04024//cAMP signaling pathway;ko04022//cGMP-PKG signaling pathway;ko04921//Oxytocin signaling pathway;ko04270//Vascular smooth muscle contraction;ko04925//Aldosterone synthesis and secretion;ko04924//Renin secretion;ko04923//Regulation of lipolysis in adipocytes	K12323;K12323;K12323;K12323;K12323;K12323;K12323;K12323;K12323	GO:0005575//cellular_component;GO:0005622//intracellular;GO:0005623//cell;GO:0005737//cytoplasm;GO:0005829//cytosol;GO:0005886//plasma membrane;GO:0005887//integral component of plasma membrane;GO:0008074//guanylate cyclase complex, soluble;GO:0016020//membrane;GO:0016021//integral component of membrane;GO:0031224//intrinsic component of membrane;GO:0031226//intrinsic component of plasma membrane…	GO:0000166//nucleotide binding;GO:0003674//molecular_function;GO:0003824//catalytic activity;GO:0004383//guanylate cyclase activity;GO:0004672//protein kinase activity;GO:0005488//binding;GO:0005524//ATP binding;GO:0008144//drug binding;GO:0009975//cyclase activity;GO:0016829//lyase activity;GO:0016849//phosphorus-oxygen lyase activity;GO:0017076//purine nucleotide binding;GO:0030554//adenyl nucl…	GO:0006139//nucleobase-containing compound metabolic process;GO:0006163//purine nucleotide metabolic process;GO:0006164//purine nucleotide biosynthetic process;GO:0006182//cGMP biosynthetic process;GO:0006464//cellular protein modification process;GO:0006468//protein phosphorylation;GO:0006725//cellular aromatic compound metabolic process;GO:0006753//nucleoside phosphate metabolic process;GO:0006…	--
ncbi_100577026	346	180	341	264	131	350	31.107	23.976	23.95	15.796	21.39	22.379	26.3443	19.855	-0.40799	0.0761735	0.998779	MTARC2	PREDICTED: mitochondrial amidoxime-reducing component 1-like isoform X1 [Apis mellifera]	-	-	-	-	-	GO:0043168//anion binding;GO:0046914//transition metal ion binding	-	--
ncbi_408826	118	55	171	126	133	319	4.264	2.95	4.858	3.072	8.852	8.272	4.024	6.732	0.742405	0.0763403	0.998779	DAG1	PREDICTED: dystroglycan isoform X1 [Apis mellifera]	Human Diseases;Human Diseases;Environmental Information Processing;Human Diseases;Human Diseases	Cardiovascular disease;Cardiovascular disease;Signaling molecules and interaction;Cardiovascular disease;Cardiovascular disease	ko05414//Dilated cardiomyopathy;ko05410//Hypertrophic cardiomyopathy;ko04512//ECM-receptor interaction;ko05412//Arrhythmogenic right ventricular cardiomyopathy;ko05416//Viral myocarditis	K06265;K06265;K06265;K06265;K06265	GO:0016010//dystrophin-associated glycoprotein complex;GO:0016012//sarcoglycan complex;GO:0042470//melanosome	-	-	--
ncbi_100577819	1	2	2	34	1	2	0.153	0.455	0.242	3.483	0.28	0.22	0.283333	1.32767	2.22832	0.0764925	0.998779	--	PREDICTED: uncharacterized protein LOC100577819 [Apis mellifera]	-	-	-	-	-	-	-	--
ncbi_113218784	16	7	9	5	3	3	1.245	0.83	0.549	0.254	0.443	0.175	0.874667	0.290667	-1.58937	0.0765822	0.998779	--	PREDICTED: chaoptin-like [Apis cerana]	-	-	-	-	-	GO:0005515//protein binding	-	--
ncbi_727028	83	56	86	149	42	261	5.311	5.336	4.352	6.398	4.921	12.047	4.99967	7.78867	0.639544	0.0767026	0.998779	--	PREDICTED: protein takeout-like [Apis dorsata]	-	-	-	-	-	-	-	--
ncbi_724358	19	20	23	137	19	23	0.507	0.795	0.425	2.392	0.929	0.443	0.575667	1.25467	1.124	0.0768279	0.998779	NLGN4X	Neuroligin-4, X-linked [Eufriesea mexicana]	-	-	-	-	GO:0005575//cellular_component;GO:0005623//cell;GO:0005886//plasma membrane;GO:0005887//integral component of plasma membrane;GO:0009986//cell surface;GO:0016020//membrane;GO:0016021//integral component of membrane;GO:0031224//intrinsic component of membrane;GO:0031226//intrinsic component of plasma membrane;GO:0031594//neuromuscular junction;GO:0032991//macromolecular complex;GO:0044425//membran…	GO:0003674//molecular_function;GO:0003824//catalytic activity;GO:0005102//receptor binding;GO:0005488//binding;GO:0005515//protein binding;GO:0016787//hydrolase activity;GO:0016788//hydrolase activity, acting on ester bonds;GO:0042043//neurexin family protein binding;GO:0052689//carboxylic ester hydrolase activity;GO:0097109//neuroligin family protein binding	GO:0001941//postsynaptic membrane organization;GO:0006810//transport;GO:0006897//endocytosis;GO:0007155//cell adhesion;GO:0007158//neuron cell-cell adhesion;GO:0007275//multicellular organism development;GO:0007399//nervous system development;GO:0007416//synapse assembly;GO:0007528//neuromuscular junction development;GO:0008104//protein localization;GO:0008150//biological_process;GO:0009987//cell…	--
ncbi_113218800	57	17	54	42	30	273	1.098	0.488	0.823	0.543	1.058	3.794	0.803	1.79833	1.16319	0.0768675	0.998779	Dnah7	Dynein heavy chain 7, axonemal [Eufriesea mexicana]	Human Diseases	Neurodegenerative disease	ko05016//Huntington disease	K10408	GO:0030286//dynein complex	GO:0003674//molecular_function;GO:0003774//motor activity;GO:0003777//microtubule motor activity;GO:0003824//catalytic activity;GO:0005524//ATP binding;GO:0008569//ATP-dependent microtubule motor activity, minus-end-directed;GO:0016462//pyrophosphatase activity;GO:0016787//hydrolase activity;GO:0016817//hydrolase activity, acting on acid anhydrides;GO:0016818//hydrolase activity, acting on acid a…	GO:0006928//movement of cell or subcellular component;GO:0007017//microtubule-based process;GO:0007018//microtubule-based movement;GO:0008150//biological_process;GO:0009987//cellular process	--
ncbi_551428	25	7	22	51	18	42	1.955	0.844	1.271	2.724	2.652	2.353	1.35667	2.57633	0.925253	0.0768757	0.998779	Tret1	PREDICTED: facilitated trehalose transporter Tret1-2 homolog isoform X1 [Apis mellifera]	-	-	-	-	GO:0031224//intrinsic component of membrane	GO:0022857//transmembrane transporter activity	GO:0044763//single-organism cellular process;GO:0051234//establishment of localization	--
ncbi_413369	4	3	7	21	3	26	0.175	0.196	0.243	0.618	0.241	0.822	0.204667	0.560333	1.45301	0.0771422	0.998779	sod1-b	PREDICTED: uncharacterized protein LOC413369, partial [Apis mellifera]	-	-	-	-	-	GO:0043169//cation binding	GO:0044710//single-organism metabolic process	--
ncbi_724652	100	44	125	49	38	96	2.307	1.433	2.179	0.748	1.482	1.614	1.973	1.28133	-0.622745	0.077417	0.998779	ZC2HC1A	PREDICTED: chitinase-like protein PB1E7.04c-like isoform X8 [Apis dorsata]	-	-	-	-	-	GO:0003674//molecular_function;GO:0005488//binding;GO:0043167//ion binding;GO:0043169//cation binding;GO:0046872//metal ion binding	-	--
ncbi_725148	285	265	614	659	292	991	30.23	41.857	51.509	46.907	56.717	75.828	41.1987	59.8173	0.537966	0.0779444	0.998779	--	PREDICTED: uncharacterized protein LOC725148 [Apis mellifera]	-	-	-	-	-	-	-	--
ncbi_724640	5	1	26	38	3	91	0.238	0.066	0.878	1.182	0.261	2.811	0.394	1.418	1.84759	0.0784608	0.998779	eg	PREDICTED: nuclear receptor subfamily 1 group D member 2 isoform X1 [Apis mellifera]	-	-	-	-	GO:0005575//cellular_component;GO:0005622//intracellular;GO:0005623//cell;GO:0005634//nucleus;GO:0043226//organelle;GO:0043227//membrane-bounded organelle;GO:0043229//intracellular organelle;GO:0043231//intracellular membrane-bounded organelle;GO:0044424//intracellular part;GO:0044464//cell part	GO:0003674//molecular_function;GO:0003676//nucleic acid binding;GO:0003677//DNA binding;GO:0003700//transcription factor activity, sequence-specific DNA binding;GO:0005488//binding;GO:0008270//zinc ion binding;GO:0043167//ion binding;GO:0043169//cation binding;GO:0043565//sequence-specific DNA binding;GO:0046872//metal ion binding;GO:0046914//transition metal ion binding;GO:0097159//organic cycli…	GO:0001667//ameboidal-type cell migration;GO:0001709//cell fate determination;GO:0006355//regulation of transcription, DNA-templated;GO:0006928//movement of cell or subcellular component;GO:0007088//regulation of mitotic nuclear division;GO:0007275//multicellular organism development;GO:0007346//regulation of mitotic cell cycle;GO:0007424//open tracheal system development;GO:0007427//epithelial c…	--
ncbi_100577242	804	281	492	359	266	469	22.029	11.465	10.661	6.601	13.346	9.27	14.7183	9.739	-0.595769	0.0785533	0.998779	-	-	-	-	-	-	-	-	-	-
ncbi_724477	24	11	8	10	1	7	2.511	1.714	0.667	0.707	0.193	0.528	1.63067	0.476	-1.77643	0.078869	0.998779	BDMD1	PREDICTED: vitamin K-dependent protein C isoform X1 [Apis mellifera]	-	-	-	-	-	GO:0004252//serine-type endopeptidase activity	GO:0006508//proteolysis	--
ncbi_551799	108	128	202	318	132	298	3.254	5.743	4.814	6.43	7.284	6.478	4.60367	6.73067	0.547966	0.0795485	0.998779	--	PREDICTED: general transcriptional corepressor trfA-like [Apis dorsata]	-	-	-	-	-	GO:0003824//catalytic activity;GO:0016747//transferase activity, transferring acyl groups other than amino-acyl groups	GO:0006633//fatty acid biosynthetic process	--
ncbi_726963	29	10	16	14	4	3	3.4	1.746	1.483	1.101	0.859	0.254	2.20967	0.738	-1.58214	0.0797401	0.998779	SPO11	PREDICTED: meiotic recombination protein SPO11 [Apis mellifera]	-	-	-	-	GO:0043232//intracellular non-membrane-bounded organelle	GO:0003676//nucleic acid binding;GO:0032550//purine ribonucleoside binding	GO:0044260//cellular macromolecule metabolic process	--
ncbi_727420	348	155	227	248	92	231	52.849	34.982	27.285	25.281	25.501	25.309	38.372	25.3637	-0.597291	0.0801122	0.998779	Tmem192	PREDICTED: transmembrane protein 192 isoform X1 [Apis mellifera]	-	-	-	-	GO:0000323//lytic vacuole;GO:0005575//cellular_component;GO:0005622//intracellular;GO:0005623//cell;GO:0005634//nucleus;GO:0005654//nucleoplasm;GO:0005737//cytoplasm;GO:0005764//lysosome;GO:0005765//lysosomal membrane;GO:0005768//endosome;GO:0005770//late endosome;GO:0005773//vacuole;GO:0005774//vacuolar membrane;GO:0012505//endomembrane system;GO:0016020//membrane;GO:0016021//integral component …	GO:0003674//molecular_function;GO:0005488//binding;GO:0005515//protein binding;GO:0042802//identical protein binding;GO:0042803//protein homodimerization activity;GO:0046983//protein dimerization activity	-	--
ncbi_725588	247	146	240	232	88	159	3.84	3.38	2.951	2.421	2.506	1.783	3.39033	2.23667	-0.600077	0.0801156	0.998779	Arhgap6	Rho GTPase-activating protein 6 [Dufourea novaeangliae]	-	-	-	-	GO:0005575//cellular_component;GO:0005622//intracellular;GO:0005623//cell;GO:0005737//cytoplasm;GO:0005829//cytosol;GO:0005856//cytoskeleton;GO:0005884//actin filament;GO:0015629//actin cytoskeleton;GO:0043226//organelle;GO:0043228//non-membrane-bounded organelle;GO:0043229//intracellular organelle;GO:0043232//intracellular non-membrane-bounded organelle;GO:0044422//organelle part;GO:0044424//int…	GO:0003674//molecular_function;GO:0005070//SH3/SH2 adaptor activity;GO:0005096//GTPase activator activity;GO:0005488//binding;GO:0005515//protein binding;GO:0008047//enzyme activator activity;GO:0016004//phospholipase activator activity;GO:0017124//SH3 domain binding;GO:0019899//enzyme binding;GO:0019904//protein domain specific binding;GO:0030234//enzyme regulator activity;GO:0030674//protein bi…	GO:0001952//regulation of cell-matrix adhesion;GO:0001953//negative regulation of cell-matrix adhesion;GO:0006950//response to stress;GO:0006952//defense response;GO:0006996//organelle organization;GO:0007010//cytoskeleton organization;GO:0007015//actin filament organization;GO:0007044//cell-substrate junction assembly;GO:0007045//cell-substrate adherens junction assembly;GO:0007154//cell communi…	--
ncbi_726451	31	13	26	44	30	54	5.726	3.576	3.798	5.49	10.147	7.195	4.36667	7.61067	0.80149	0.0802327	0.998779	--	PREDICTED: cuticle protein 7 [Apis mellifera]	-	-	-	-	GO:0005575//cellular_component;GO:0005576//extracellular region;GO:0005840//ribosome;GO:0031012//extracellular matrix;GO:0044421//extracellular region part	GO:0003674//molecular_function;GO:0003735//structural constituent of ribosome;GO:0005198//structural molecule activity;GO:0005214//structural constituent of chitin-based cuticle;GO:0008010//structural constituent of chitin-based larval cuticle;GO:0042302//structural constituent of cuticle	GO:0006412//translation;GO:0007275//multicellular organism development;GO:0008150//biological_process;GO:0032501//multicellular organismal process;GO:0032502//developmental process;GO:0040003//chitin-based cuticle development;GO:0042335//cuticle development;GO:0048856//anatomical structure development	--
ncbi_408769	6019	2954	5295	5154	2031	5393	219.719	166.631	167.779	128.392	146.199	150.61	184.71	141.734	-0.382077	0.0802574	0.998779	glt-1	PREDICTED: excitatory amino acid transporter isoform X4 [Apis mellifera]	-	-	-	-	-	GO:0005310//dicarboxylic acid transmembrane transporter activity;GO:0015291//secondary active transmembrane transporter activity	GO:0044763//single-organism cellular process;GO:0046942//carboxylic acid transport	--
ncbi_102656664	38	4	9	3	3	11	1.544	0.264	0.316	0.089	0.228	0.33	0.708	0.215667	-1.71495	0.0802647	0.998779	--	PREDICTED: uncharacterized protein LOC102656664 [Apis mellifera]	-	-	-	-	-	-	-	--
ncbi_100576274	54	60	130	121	57	368	6.55	11.358	12.835	10.317	13.435	34.096	10.2477	19.2827	0.912009	0.0806868	0.998779	--	PREDICTED: zinc finger protein 32 [Apis mellifera]	-	-	-	-	-	GO:0003674//molecular_function;GO:0003676//nucleic acid binding;GO:0005488//binding;GO:0097159//organic cyclic compound binding;GO:1901363//heterocyclic compound binding	GO:0006355//regulation of transcription, DNA-templated	zf-C2H2
ncbi_726478	732	171	558	382	173	461	30.543	10.625	18.414	10.696	13.219	13.876	19.8607	12.597	-0.656834	0.0813446	0.998779	MSTN	PREDICTED: inhibin beta C chain [Apis mellifera]	-	-	-	-	-	GO:0005102//receptor binding	-	--
MSTRG.6923	9	6	7	4	1	0	1.998	1.984	1.229	0.596	0.407	0	1.737	0.334333	-2.37724	0.0815094	0.998779	--	-	-	-	-	-	-	-	-	--
ncbi_724498	434	242	490	544	314	774	22.689	19.587	23.05	18.526	32.624	35.275	21.7753	28.8083	0.403791	0.0815728	0.998779	--	PREDICTED: uncharacterized protein LOC724498 [Apis mellifera]	-	-	-	-	-	-	-	--
ncbi_726411	6389	1983	4682	3464	1946	4398	1208.92	558.735	700.664	439.84	674.284	600.316	822.773	571.48	-0.525792	0.0821538	0.998779	oig-4	PREDICTED: immunoglobulin domain-containing protein oig-1-like [Apis mellifera]	-	-	-	-	GO:0005575//cellular_component;GO:0005576//extracellular region;GO:0005615//extracellular space;GO:0030054//cell junction;GO:0031594//neuromuscular junction;GO:0044421//extracellular region part;GO:0045202//synapse	-	-	--
ncbi_102654567	68	42	57	59	47	292	11.934	10.976	7.912	6.949	15.105	36.968	10.274	19.674	0.937292	0.0823491	0.998779	--	PREDICTED: ankyrin repeat and zinc finger domain-containing protein 1-like [Apis dorsata]	-	-	-	-	-	-	-	--
ncbi_413259	327	272	676	379	575	1276	19.364	23.985	31.66	15.06	62.352	54.507	25.003	43.973	0.814517	0.0823962	0.998779	bib	PREDICTED: neurogenic protein big brain [Apis mellifera]	-	-	-	-	GO:0005575//cellular_component;GO:0005622//intracellular;GO:0005623//cell;GO:0005737//cytoplasm;GO:0005886//plasma membrane;GO:0005887//integral component of plasma membrane;GO:0005912//adherens junction;GO:0016020//membrane;GO:0016021//integral component of membrane;GO:0016592//mediator complex;GO:0030054//cell junction;GO:0031224//intrinsic component of membrane;GO:0031226//intrinsic component …	GO:0003674//molecular_function;GO:0003712//transcription cofactor activity;GO:0005215//transporter activity;GO:0005216//ion channel activity;GO:0005261//cation channel activity;GO:0008324//cation transmembrane transporter activity;GO:0015075//ion transmembrane transporter activity;GO:0015267//channel activity;GO:0015318//inorganic solute uptake transmembrane transporter activity;GO:0022803//passi…	GO:0000003//reproduction;GO:0002009//morphogenesis of an epithelium;GO:0002064//epithelial cell development;GO:0002065//columnar/cuboidal epithelial cell differentiation;GO:0002066//columnar/cuboidal epithelial cell development;GO:0002165//instar larval or pupal development;GO:0003006//developmental process involved in reproduction;GO:0006357//regulation of transcription from RNA polymerase II pr…	--
ncbi_413141	407	375	698	556	602	1248	26.835	37.424	36.727	24.977	73.76	60.294	33.662	53.0103	0.655153	0.08288	0.998779	OSGIN1	PREDICTED: oxidative stress-induced growth inhibitor 2-like isoform X1 [Apis mellifera]	-	-	-	-	GO:0005575//cellular_component	GO:0003674//molecular_function;GO:0004791//thioredoxin-disulfide reductase activity;GO:0015036//disulfide oxidoreductase activity;GO:0016491//oxidoreductase activity;GO:0050662//coenzyme binding	GO:0006790//sulfur compound metabolic process;GO:0055114//oxidation-reduction process	--
MSTRG.9779	279	182	174	220	91	127	26.273	24.188	13.083	14.044	18.352	10.17	21.1813	14.1887	-0.578054	0.0830243	0.998779	--	-	-	-	-	-	-	-	-	--
ncbi_100578631	613	471	660	606	288	565	21.98	25.141	18.715	14.582	18.914	14.606	21.9453	16.034	-0.45278	0.0831049	0.998779	RBM12	RNA-binding protein 12 [Melipona quadrifasciata]	-	-	-	-	-	GO:0097159//organic cyclic compound binding	-	--
ncbi_409045	2575	718	1094	1176	551	1375	91.098	37.593	30.371	28.069	35.447	34.812	53.0207	32.776	-0.693915	0.0831064	0.998779	Tcerg1	PREDICTED: transcription elongation regulator 1 isoform X1 [Apis mellifera]	Genetic Information Processing;Organismal Systems	Transcription;Aging	ko03040//Spliceosome;ko04212//Longevity regulating pathway - worm	K12824;K12824	GO:0005575//cellular_component;GO:0005622//intracellular;GO:0005623//cell;GO:0005634//nucleus;GO:0005654//nucleoplasm;GO:0005681//spliceosomal complex;GO:0005684//U2-type spliceosomal complex;GO:0005685//U1 snRNP;GO:0030532//small nuclear ribonucleoprotein complex;GO:0031974//membrane-enclosed lumen;GO:0031981//nuclear lumen;GO:0032991//macromolecular complex;GO:0043226//organelle;GO:0043227//mem…	GO:0001085//RNA polymerase II transcription factor binding;GO:0001103//RNA polymerase II repressing transcription factor binding;GO:0003674//molecular_function;GO:0003676//nucleic acid binding;GO:0003700//transcription factor activity, sequence-specific DNA binding;GO:0003712//transcription cofactor activity;GO:0003713//transcription coactivator activity;GO:0003714//transcription corepressor acti…	GO:0000122//negative regulation of transcription from RNA polymerase II promoter;GO:0000375//RNA splicing, via transesterification reactions;GO:0000377//RNA splicing, via transesterification reactions with bulged adenosine as nucleophile;GO:0000398//mRNA splicing, via spliceosome;GO:0006139//nucleobase-containing compound metabolic process;GO:0006351//transcription, DNA-templated;GO:0006355//regu…	--
ncbi_410948	227	116	226	116	108	168	9.907	7.249	7.795	3.579	8.393	4.88	8.317	5.61733	-0.566178	0.083166	0.998779	tdc-1	PREDICTED: aromatic-L-amino-acid decarboxylase isoform X1 [Apis mellifera]	Metabolism	Amino acid metabolism	ko00350//Tyrosine metabolism	K22329	-	GO:0016830//carbon-carbon lyase activity;GO:0043168//anion binding	GO:0019752//carboxylic acid metabolic process	--
ncbi_100576760	237	156	198	206	80	205	21.723	21.291	14.35	12.666	13.421	13.556	19.1213	13.2143	-0.533079	0.0831906	0.998779	--	PREDICTED: uncharacterized protein LOC100576760 isoform X1 [Apis mellifera]	-	-	-	-	GO:0030288//outer membrane-bounded periplasmic space;GO:0031362//anchored component of external side of plasma membrane;GO:0055052//ATP-binding cassette (ABC) transporter complex, substrate-binding subunit-containing	GO:0043168//anion binding;GO:0043225//anion transmembrane-transporting ATPase activity	-	--
ncbi_113218638	10	3	6	11	6	48	3.664	1.637	1.738	2.704	4.025	12.686	2.34633	6.47167	1.46373	0.0839508	0.998779	--	Oxysterol-binding protein-related protein 8 [Melipona quadrifasciata]	-	-	-	-	GO:0000786//nucleosome;GO:0005575//cellular_component;GO:0016020//membrane;GO:0016021//integral component of membrane;GO:0031224//intrinsic component of membrane;GO:0044425//membrane part	GO:0003677//DNA binding;GO:0008289//lipid binding	GO:0006334//nucleosome assembly;GO:0006355//regulation of transcription, DNA-templated;GO:0007154//cell communication;GO:0007165//signal transduction;GO:0007166//cell surface receptor signaling pathway;GO:0007167//enzyme linked receptor protein signaling pathway;GO:0007178//transmembrane receptor protein serine/threonine kinase signaling pathway;GO:0007179//transforming growth factor beta recepto…	--
ncbi_102655815	75	6	32	16	12	15	4.554	0.543	1.537	0.652	1.334	0.657	2.21133	0.881	-1.3277	0.0841917	0.998779	--	PREDICTED: transcription factor MafB [Polistes canadensis]	-	-	-	-	GO:0005575//cellular_component	GO:0003674//molecular_function	GO:0008150//biological_process	--
ncbi_101664701	21106	12292	23865	21988	8362	17347	1616.9	1399.98	1431.78	1130.46	1162.29	954.105	1482.89	1082.28	-0.454331	0.0846966	0.998779	--	PI-PLC X domain-containing protein 1-like precursor [Apis mellifera]	-	-	-	-	-	GO:0042578//phosphoric ester hydrolase activity	-	--
MSTRG.4806	1382	523	947	872	367	1112	31.711	17.574	16.891	12.781	14.656	17.414	22.0587	14.9503	-0.561168	0.0848631	0.998779	--	Transposable element Tc3 transposase [Apis mellifera caucasica]	-	-	-	-	-	-	-	--
ncbi_726071	225	142	271	299	111	1009	19.361	18.195	18.442	17.265	17.49	62.631	18.666	32.462	0.798339	0.0850003	0.998779	--	PREDICTED: uncharacterized protein LOC726071 [Apis mellifera]	-	-	-	-	-	-	-	--
ncbi_551572	251	329	325	223	172	221	26.523	51.072	27.132	15.649	32.794	16.745	34.909	21.7293	-0.683955	0.0851705	0.998779	--	PREDICTED: uncharacterized protein LOC551572 isoform X1 [Apis mellifera]	-	-	-	-	GO:0005575//cellular_component;GO:0005576//extracellular region;GO:0005615//extracellular space;GO:0044421//extracellular region part	-	GO:0000003//reproduction;GO:0007623//circadian rhythm;GO:0008150//biological_process;GO:0032501//multicellular organismal process;GO:0032504//multicellular organism reproduction;GO:0048511//rhythmic process	--
ncbi_113218653	27	18	15	18	1	11	2.687	2.668	1.181	1.202	0.182	0.79	2.17867	0.724667	-1.58806	0.0854632	0.998779	Orc5	PREDICTED: origin recognition complex subunit 5-like [Apis dorsata]	Cellular Processes	Cell growth and death	ko04110//Cell cycle	K02607	GO:0000228//nuclear chromosome;GO:0000785//chromatin;GO:0000790//nuclear chromatin;GO:0000808//origin recognition complex;GO:0005575//cellular_component;GO:0005622//intracellular;GO:0005623//cell;GO:0005634//nucleus;GO:0005654//nucleoplasm;GO:0005656//nuclear pre-replicative complex;GO:0005657//replication fork;GO:0005664//nuclear origin of replication recognition complex;GO:0005694//chromosome;G…	GO:0000166//nucleotide binding;GO:0003674//molecular_function;GO:0003676//nucleic acid binding;GO:0003677//DNA binding;GO:0003688//DNA replication origin binding;GO:0003690//double-stranded DNA binding;GO:0003824//catalytic activity;GO:0005488//binding;GO:0005524//ATP binding;GO:0008144//drug binding;GO:0016462//pyrophosphatase activity;GO:0016787//hydrolase activity;GO:0016817//hydrolase activit…	GO:0000070//mitotic sister chromatid segregation;GO:0000082//G1/S transition of mitotic cell cycle;GO:0000226//microtubule cytoskeleton organization;GO:0000278//mitotic cell cycle;GO:0000280//nuclear division;GO:0000819//sister chromatid segregation;GO:0006139//nucleobase-containing compound metabolic process;GO:0006259//DNA metabolic process;GO:0006260//DNA replication;GO:0006261//DNA-dependent …	--
ncbi_552192	266	171	404	332	259	740	33.242	31.726	39.989	27.977	59.205	66.924	34.9857	51.3687	0.554125	0.0856068	0.998779	--	PREDICTED: protein SDA1 homolog isoform X2 [Apis cerana]	-	-	-	-	-	GO:0003674//molecular_function;GO:0005488//binding;GO:0043167//ion binding;GO:0043169//cation binding;GO:0046872//metal ion binding	-	zf-CCCH
ncbi_409706	1005	952	2131	2207	1052	3313	84.104	118.667	141.105	123.977	161.237	200.092	114.625	161.769	0.497006	0.0858214	0.998779	Bm1_04115	PREDICTED: short coiled-coil protein B [Apis mellifera]	-	-	-	-	GO:0000139//Golgi membrane;GO:0000776//kinetochore;GO:0005575//cellular_component;GO:0005622//intracellular;GO:0005623//cell;GO:0005634//nucleus;GO:0005654//nucleoplasm;GO:0005737//cytoplasm;GO:0005768//endosome;GO:0005794//Golgi apparatus;GO:0005802//trans-Golgi network;GO:0005829//cytosol;GO:0012505//endomembrane system;GO:0016020//membrane;GO:0016021//integral component of membrane;GO:0030424/…	GO:0003674//molecular_function;GO:0003700//transcription factor activity, sequence-specific DNA binding;GO:0005488//binding;GO:0005515//protein binding;GO:0043565//sequence-specific DNA binding	GO:0001558//regulation of cell growth;GO:0003008//system process;GO:0006260//DNA replication;GO:0006355//regulation of transcription, DNA-templated;GO:0007275//multicellular organism development;GO:0007399//nervous system development;GO:0007600//sensory perception;GO:0008150//biological_process;GO:0008361//regulation of cell size;GO:0008608//attachment of spindle microtubules to kinetochore;GO:00…	--
ncbi_100578899	2668	1864	3102	2305	1310	3306	35.768	37.601	32.699	20.976	32.163	31.91	35.356	28.3497	-0.318623	0.0859427	0.998779	Ca-alpha1D	PREDICTED: LOW QUALITY PROTEIN: muscle calcium channel subunit alpha-1 [Apis florea]	Human Diseases;Environmental Information Processing;Environmental Information Processing;Cellular Processes;Organismal Systems;Cellular Processes;Environmental Information Processing;Human Diseases;Organismal Systems;Environmental Information Processing;Organismal Systems;Organismal Systems;Organismal Systems;Organismal Systems;Organismal Systems;Organismal Systems;Organismal Systems;Organismal S…	Neurodegenerative disease;Signal transduction;Signal transduction;Cellular community - eukaryotes;Nervous system;Cell growth and death;Signal transduction;Endocrine and metabolic disease;Endocrine system;Signal transduction;Nervous system;Circulatory system;Circulatory system;Endocrine system;Nervous system;Endocrine system;Endocrine system;Circulatory system;Environmental adaptation;Nervous syst…	ko05010//Alzheimer disease;ko04010//MAPK signaling pathway;ko04024//cAMP signaling pathway;ko04530//Tight junction;ko04723//Retrograde endocannabinoid signaling;ko04218//Cellular senescence;ko04022//cGMP-PKG signaling pathway;ko04934//Cushing syndrome;ko04921//Oxytocin signaling pathway;ko04020//Calcium signaling pathway;ko04728//Dopaminergic synapse;ko04261//Adrenergic signaling in cardiomyocyte…	K04851;K04851;K04851;K04851;K04851;K04851;K04851;K04851;K04851;K04851;K04851;K04851;K04851;K04851;K04851;K04851;K04851;K04851;K04851;K04851;K04851;K04851;K04851;K04851;K04851;K04851;K04851;K04851;K04851;K04851	GO:0005575//cellular_component;GO:0005623//cell;GO:0005886//plasma membrane;GO:0005891//voltage-gated calcium channel complex;GO:0016020//membrane;GO:0016021//integral component of membrane;GO:0016323//basolateral plasma membrane;GO:0016324//apical plasma membrane;GO:0031224//intrinsic component of membrane;GO:0032991//macromolecular complex;GO:0034702//ion channel complex;GO:0034703//cation chan…	GO:0003674//molecular_function;GO:0005215//transporter activity;GO:0005216//ion channel activity;GO:0005244//voltage-gated ion channel activity;GO:0005245//voltage-gated calcium channel activity;GO:0005261//cation channel activity;GO:0005262//calcium channel activity;GO:0008324//cation transmembrane transporter activity;GO:0008331//high voltage-gated calcium channel activity;GO:0015075//ion trans…	GO:0001508//action potential;GO:0003008//system process;GO:0003012//muscle system process;GO:0006810//transport;GO:0006811//ion transport;GO:0006812//cation transport;GO:0006816//calcium ion transport;GO:0006936//muscle contraction;GO:0006937//regulation of muscle contraction;GO:0006942//regulation of striated muscle contraction;GO:0007154//cell communication;GO:0007165//signal transduction;GO:00…	--
ncbi_408427	2870	587	1186	1220	534	1301	50.191	15.277	16.315	14.298	17.075	16.311	27.261	15.8947	-0.778296	0.0863127	0.998779	Piezo	PREDICTED: piezo-type mechanosensitive ion channel component isoform X1 [Apis mellifera]	-	-	-	-	GO:0005575//cellular_component;GO:0016020//membrane;GO:0016021//integral component of membrane;GO:0031224//intrinsic component of membrane;GO:0044425//membrane part	GO:0003674//molecular_function;GO:0005215//transporter activity;GO:0005216//ion channel activity;GO:0005261//cation channel activity;GO:0005515//protein binding;GO:0008324//cation transmembrane transporter activity;GO:0008381//mechanically-gated ion channel activity;GO:0015075//ion transmembrane transporter activity;GO:0015267//channel activity;GO:0015318//inorganic solute uptake transmembrane tr…	GO:0006810//transport;GO:0006811//ion transport;GO:0006812//cation transport;GO:0008150//biological_process;GO:0009581//detection of external stimulus;GO:0009582//detection of abiotic stimulus;GO:0009605//response to external stimulus;GO:0009612//response to mechanical stimulus;GO:0009628//response to abiotic stimulus;GO:0009987//cellular process;GO:0034220//ion transmembrane transport;GO:0042391…	--
ncbi_102654993	135	92	133	108	53	135	13.183	13.378	10.272	7.077	9.477	9.51	12.2777	8.688	-0.49894	0.086378	0.998779	DRC7	PREDICTED: dynein regulatory complex subunit 7 [Apis florea]	-	-	-	-	-	-	-	--
ncbi_102654681	76	30	33	43	14	17	16.85	9.673	6.392	7.003	7.507	3.526	10.9717	6.012	-0.867866	0.08638	0.998779	immp2l	PREDICTED: mitochondrial inner membrane protease subunit 2 [Megachile rotundata]	Genetic Information Processing	Folding, sorting and degradation	ko03060//Protein export	K09648	-	GO:0004252//serine-type endopeptidase activity;GO:0005524//ATP binding;GO:0016491//oxidoreductase activity;GO:0030983//mismatched DNA binding;GO:0043546//molybdopterin cofactor binding	GO:0006298//mismatch repair;GO:0006465//signal peptide processing;GO:0009306//protein secretion;GO:0019430//removal of superoxide radicals;GO:0055114//oxidation-reduction process	--
ncbi_724619	33	30	37	19	14	31	2.73	4.066	2.546	1.081	2.121	1.945	3.114	1.71567	-0.86	0.086445	0.998779	--	PREDICTED: multiple inositol polyphosphate phosphatase 1-like isoform X1 [Apis cerana]	Metabolism;Metabolism;Metabolism	Global and overview maps;Carbohydrate metabolism;Carbohydrate metabolism	ko01100//Metabolic pathways;ko00562//Inositol phosphate metabolism;ko00010//Glycolysis / Gluconeogenesis	K03103;K03103;K03103	-	-	GO:0006796//phosphate-containing compound metabolic process	--
ncbi_107964328	108	89	86	79	48	40	6.106	7.493	3.845	2.997	4.97	1.631	5.81467	3.19933	-0.861925	0.0865188	0.998779	Bmp3	PREDICTED: growth/differentiation factor 6-like [Apis mellifera]	-	-	-	-	-	GO:0008083//growth factor activity	GO:0006270//DNA replication initiation	--
ncbi_102653748	26	13	27	13	4	21	1.049	0.781	0.862	0.352	0.296	0.611	0.897333	0.419667	-1.0964	0.0870238	0.998779	MSTN	PREDICTED: growth/differentiation factor 11-like [Apis dorsata]	Environmental Information Processing	Signaling molecules and interaction	ko04060//Cytokine-cytokine receptor interaction	K22679	GO:0005575//cellular_component;GO:0005576//extracellular region;GO:0005615//extracellular space;GO:0005622//intracellular;GO:0005623//cell;GO:0005737//cytoplasm;GO:0032991//macromolecular complex;GO:0043511//inhibin complex;GO:0043513//inhibin B complex;GO:0044421//extracellular region part;GO:0044424//intracellular part;GO:0044444//cytoplasmic part;GO:0044464//cell part;GO:0048471//perinuclear r…	GO:0003674//molecular_function;GO:0005102//receptor binding;GO:0005125//cytokine activity;GO:0005126//cytokine receptor binding;GO:0005160//transforming growth factor beta receptor binding;GO:0005179//hormone activity;GO:0005488//binding;GO:0005515//protein binding;GO:0008083//growth factor activity;GO:0030545//receptor regulator activity;GO:0034711//inhibin binding;GO:0042802//identical protein …	GO:0000003//reproduction;GO:0000902//cell morphogenesis;GO:0000904//cell morphogenesis involved in differentiation;GO:0001541//ovarian follicle development;GO:0001654//eye development;GO:0001817//regulation of cytokine production;GO:0001818//negative regulation of cytokine production;GO:0001932//regulation of protein phosphorylation;GO:0001934//positive regulation of protein phosphorylation;GO:00…	--
ncbi_107965041	1257	1003	1658	1221	615	1712	61.987	70.273	59.253	43.746	53.124	52.777	63.8377	49.8823	-0.355879	0.0872634	0.998779	SLCO4A1	PREDICTED: solute carrier organic anion transporter family member 4A1-like [Apis mellifera]	-	-	-	-	GO:0005575//cellular_component;GO:0005623//cell;GO:0005886//plasma membrane;GO:0005887//integral component of plasma membrane;GO:0016020//membrane;GO:0016021//integral component of membrane;GO:0031224//intrinsic component of membrane;GO:0031226//intrinsic component of plasma membrane;GO:0044425//membrane part;GO:0044459//plasma membrane part;GO:0044464//cell part;GO:0071944//cell periphery	GO:0003674//molecular_function;GO:0005215//transporter activity;GO:0005337//nucleoside transmembrane transporter activity;GO:0005515//protein binding;GO:0008509//anion transmembrane transporter activity;GO:0008514//organic anion transmembrane transporter activity;GO:0015075//ion transmembrane transporter activity;GO:0015291//secondary active transmembrane transporter activity;GO:0015347//sodium-i…	GO:0006575//cellular modified amino acid metabolic process;GO:0006725//cellular aromatic compound metabolic process;GO:0006807//nitrogen compound metabolic process;GO:0006810//transport;GO:0006811//ion transport;GO:0006820//anion transport;GO:0008150//biological_process;GO:0008152//metabolic process;GO:0009914//hormone transport;GO:0009987//cellular process;GO:0010817//regulation of hormone level…	--
ncbi_725164	6048	4686	5634	6371	2415	4174	90.297	104.926	66.104	64.575	65.67	44.16	87.109	58.135	-0.583415	0.0872982	0.998779	--	PREDICTED: serine-rich adhesin for platelets-like isoform X1 [Apis mellifera]	-	-	-	-	-	-	-	--
ncbi_413955	1318	421	688	718	331	735	34.953	16.701	14.027	12.938	16.101	13.546	21.8937	14.195	-0.625131	0.0873574	0.998779	Ttc28	PREDICTED: tetratricopeptide repeat protein 28 isoform X1 [Apis mellifera]	-	-	-	-	GO:0044464//cell part	-	GO:0000278//mitotic cell cycle	--
ncbi_102655202	9	8	0	2	0	0	0.909	1.203	0	0.135	0	0	0.704	0.045	-3.96758	0.0874147	0.998779	--	unpaired-like protein [Lasius niger]	-	-	-	-	-	-	-	--
ncbi_102656247	85	8	77	44	10	21	6.731	0.943	4.822	2.338	1.45	1.2	4.16533	1.66267	-1.32493	0.0876184	0.998779	--	PREDICTED: dynein-1-beta heavy chain, flagellar inner arm I1 complex-like [Apis mellifera]	-	-	-	-	-	-	GO:0007017//microtubule-based process	--
ncbi_503505	102613	48487	104291	74433	44689	94233	15650.2	11158.4	12656.5	7561.76	12590.2	10517.1	13155	10223	-0.363789	0.0879717	0.998779	--	venom carbohydrate-rich protein precursor [Apis mellifera]	-	-	-	-	-	-	-	--
ncbi_724421	290	276	551	3170	235	561	5.131	7.271	7.71	37.636	7.614	7.16	6.704	17.47	1.38179	0.0880323	0.998779	--	PREDICTED: fibrillin-2 [Apis mellifera]	-	-	-	-	-	-	-	--
ncbi_406113	11365	3445	8909	3334	4040	7714	719.521	323.251	442.416	142.83	463.875	348.448	495.063	318.384	-0.636842	0.0883039	0.998779	SLC1A2	excitatory amino acid transporter 2 [Apis mellifera]	Organismal Systems;Human Diseases	Nervous system;Neurodegenerative disease	ko04724//Glutamatergic synapse;ko05014//Amyotrophic lateral sclerosis	K05613;K05613	GO:0005575//cellular_component;GO:0005623//cell;GO:0005886//plasma membrane;GO:0005887//integral component of plasma membrane;GO:0009986//cell surface;GO:0016020//membrane;GO:0016021//integral component of membrane;GO:0030424//axon;GO:0030425//dendrite;GO:0030673//axolemma;GO:0031224//intrinsic component of membrane;GO:0031226//intrinsic component of plasma membrane;GO:0031252//cell leading edge;…	GO:0003674//molecular_function;GO:0005215//transporter activity;GO:0005283//sodium:amino acid symporter activity;GO:0005310//dicarboxylic acid transmembrane transporter activity;GO:0005313//L-glutamate transmembrane transporter activity;GO:0005314//high-affinity glutamate transmembrane transporter activity;GO:0005326//neurotransmitter transporter activity;GO:0005328//neurotransmitter:sodium sympo…	GO:0001101//response to acid chemical;GO:0001504//neurotransmitter uptake;GO:0001505//regulation of neurotransmitter levels;GO:0003333//amino acid transmembrane transport;GO:0006139//nucleobase-containing compound metabolic process;GO:0006810//transport;GO:0006811//ion transport;GO:0006812//cation transport;GO:0006814//sodium ion transport;GO:0006820//anion transport;GO:0006835//dicarboxylic acid…	--
ncbi_412215	1	0	1	1	2	17	0.028	0	0.022	0.019	0.101	0.339	0.0166667	0.153	3.19849	0.0883754	0.998779	chs-2	PREDICTED: uncharacterized protein LOC412215 isoform X2 [Apis mellifera]	Metabolism	Carbohydrate metabolism	ko00520//Amino sugar and nucleotide sugar metabolism	K00698	-	GO:0008375//acetylglucosaminyltransferase activity	GO:0009877//nodulation;GO:0042710//biofilm formation	--
ncbi_725589	86	36	90	57	29	64	5.269	3.064	4.317	2.305	3.474	2.878	4.21667	2.88567	-0.547198	0.0888706	0.998779	CEP120	PREDICTED: centrosomal protein of 120 kDa isoform X1 [Apis mellifera]	-	-	-	-	GO:0005575//cellular_component;GO:0005622//intracellular;GO:0005623//cell;GO:0005737//cytoplasm;GO:0005813//centrosome;GO:0005814//centriole;GO:0005815//microtubule organizing center;GO:0005856//cytoskeleton;GO:0015630//microtubule cytoskeleton;GO:0043226//organelle;GO:0043228//non-membrane-bounded organelle;GO:0043229//intracellular organelle;GO:0043232//intracellular non-membrane-bounded organe…	GO:0003674//molecular_function;GO:0005488//binding;GO:0005515//protein binding;GO:0008022//protein C-terminus binding	GO:0000226//microtubule cytoskeleton organization;GO:0006810//transport;GO:0006996//organelle organization;GO:0007010//cytoskeleton organization;GO:0007017//microtubule-based process;GO:0007049//cell cycle;GO:0007051//spindle organization;GO:0007097//nuclear migration;GO:0007098//centrosome cycle;GO:0007275//multicellular organism development;GO:0007399//nervous system development;GO:0007417//cen…	--
MSTRG.9016	3	8	0	0	0	1	0.941	3.737	0	0	0	0.226	1.55933	0.0753333	-4.3715	0.0893937	0.998779	--	Zinc finger protein Noc [Apis cerana cerana]	-	-	-	-	-	-	-	--
ncbi_410148	1922	625	1467	1182	559	1408	181.84	88.051	109.769	75.042	96.846	96.094	126.553	89.3273	-0.502572	0.0897567	0.998779	CPQ	PREDICTED: carboxypeptidase Q-like [Apis mellifera]	-	-	-	-	-	GO:0004222//metalloendopeptidase activity;GO:0008237//metallopeptidase activity;GO:0016787//hydrolase activity;GO:0047652//allantoate deiminase activity	GO:0006508//proteolysis;GO:0009442//allantoin assimilation pathway	--
ncbi_100576291	926	389	958	579	389	799	22.854	13.825	16.689	8.638	14.509	13.025	17.7893	12.0573	-0.561102	0.0898159	0.998779	Cnga3	PREDICTED: microtubule-associated protein futsch-like [Apis dorsata]	-	-	-	-	GO:0005575//cellular_component;GO:0005623//cell;GO:0005886//plasma membrane;GO:0005887//integral component of plasma membrane;GO:0016020//membrane;GO:0016021//integral component of membrane;GO:0017071//intracellular cyclic nucleotide activated cation channel complex;GO:0031224//intrinsic component of membrane;GO:0031226//intrinsic component of plasma membrane;GO:0032991//macromolecular complex;GO…	GO:0003674//molecular_function;GO:0005215//transporter activity;GO:0005216//ion channel activity;GO:0005217//intracellular ligand-gated ion channel activity;GO:0005221//intracellular cyclic nucleotide activated cation channel activity;GO:0005244//voltage-gated ion channel activity;GO:0005249//voltage-gated potassium channel activity;GO:0005261//cation channel activity;GO:0005267//potassium channe…	GO:0006810//transport;GO:0006811//ion transport;GO:0006812//cation transport;GO:0006813//potassium ion transport;GO:0007154//cell communication;GO:0007165//signal transduction;GO:0008150//biological_process;GO:0009987//cellular process;GO:0015672//monovalent inorganic cation transport;GO:0019932//second-messenger-mediated signaling;GO:0019935//cyclic-nucleotide-mediated signaling;GO:0023052//sign…	--
ncbi_724275	104	116	189	122	46	159	14.52	24.112	20.941	11.562	11.713	15.97	19.8577	13.0817	-0.60215	0.0906233	0.998779	--	Delta(3,5)-Delta(2,4)-dienoyl-CoA isomerase, mitochondrial [Eufriesea mexicana]	-	-	-	-	-	GO:0008289//lipid binding	GO:0042754//negative regulation of circadian rhythm;GO:0045892//negative regulation of transcription, DNA-templated	--
ncbi_412059	80	42	171	83	91	464	2.556	1.998	4.32	1.779	5.323	10.693	2.958	5.93167	1.00382	0.0906561	0.998779	FBXO11	PREDICTED: F-box only protein 11 [Apis mellifera]	-	-	-	-	GO:0000151//ubiquitin ligase complex;GO:0005575//cellular_component;GO:0005622//intracellular;GO:0005623//cell;GO:0005634//nucleus;GO:0005694//chromosome;GO:0005730//nucleolus;GO:0005737//cytoplasm;GO:0005829//cytosol;GO:0019005//SCF ubiquitin ligase complex;GO:0031461//cullin-RING ubiquitin ligase complex;GO:0031974//membrane-enclosed lumen;GO:0031981//nuclear lumen;GO:0032991//macromolecular co…	GO:0003674//molecular_function;GO:0003824//catalytic activity;GO:0004842//ubiquitin-protein transferase activity;GO:0005488//binding;GO:0005515//protein binding;GO:0008168//methyltransferase activity;GO:0008170//N-methyltransferase activity;GO:0008270//zinc ion binding;GO:0008276//protein methyltransferase activity;GO:0008757//S-adenosylmethionine-dependent methyltransferase activity;GO:0016273//…	GO:0000003//reproduction;GO:0000209//protein polyubiquitination;GO:0001667//ameboidal-type cell migration;GO:0002119//nematode larval development;GO:0002164//larval development;GO:0003006//developmental process involved in reproduction;GO:0003008//system process;GO:0006325//chromatin organization;GO:0006342//chromatin silencing;GO:0006355//regulation of transcription, DNA-templated;GO:0006464//ce…	--
ncbi_408551	2548	1497	3747	3502	2404	4919	61.448	53.759	71.467	56.673	106.164	85.575	62.2247	82.804	0.412214	0.0912972	0.998779	Col4a1	PREDICTED: collagen alpha-5(IV) chain [Apis mellifera]	Human Diseases;Human Diseases;Environmental Information Processing;Cellular Processes;Organismal Systems;Organismal Systems;Human Diseases;Human Diseases;Human Diseases;Environmental Information Processing	Cancer: overview;Infectious disease: viral;Signal transduction;Cellular community - eukaryotes;Endocrine system;Digestive system;Cancer: specific types;Endocrine and metabolic disease;Infectious disease: parasitic;Signaling molecules and interaction	ko05200//Pathways in cancer;ko05165//Human papillomavirus infection;ko04151//PI3K-Akt signaling pathway;ko04510//Focal adhesion;ko04926//Relaxin signaling pathway;ko04974//Protein digestion and absorption;ko05222//Small cell lung cancer;ko04933//AGE-RAGE signaling pathway in diabetic complications;ko05146//Amoebiasis;ko04512//ECM-receptor interaction	K06237;K06237;K06237;K06237;K06237;K06237;K06237;K06237;K06237;K06237	GO:0005575//cellular_component;GO:0005576//extracellular region;GO:0005581//collagen trimer;GO:0005587//collagen type IV trimer;GO:0005604//basement membrane;GO:0031012//extracellular matrix;GO:0032991//macromolecular complex;GO:0044420//extracellular matrix component;GO:0044421//extracellular region part;GO:0098642//network-forming collagen trimer;GO:0098644//complex of collagen trimers;GO:00986…	GO:0003674//molecular_function;GO:0005198//structural molecule activity;GO:0005201//extracellular matrix structural constituent	GO:0001655//urogenital system development;GO:0002009//morphogenesis of an epithelium;GO:0002119//nematode larval development;GO:0002164//larval development;GO:0002791//regulation of peptide secretion;GO:0002793//positive regulation of peptide secretion;GO:0007275//multicellular organism development;GO:0007399//nervous system development;GO:0007442//hindgut morphogenesis;GO:0007443//Malpighian tub…	--
ncbi_726262	11872	7613	10216	11909	3764	10165	417.246	398.568	282.767	281.223	241.908	255.618	366.194	259.583	-0.496411	0.091456	0.998779	Ac78C	PREDICTED: adenylate cyclase type 8-like isoform X1 [Apis mellifera]	Human Diseases;Organismal Systems;Human Diseases;Metabolism;Environmental Information Processing;Human Diseases;Cellular Processes;Environmental Information Processing;Organismal Systems;Environmental Information Processing;Human Diseases;Organismal Systems;Environmental Information Processing;Environmental Information Processing;Organismal Systems;Environmental Information Processing;Organismal …	Cancer: overview;Environmental adaptation;Infectious disease: viral;Nucleotide metabolism;Signal transduction;Infectious disease: viral;Cell growth and death;Signal transduction;Nervous system;Signal transduction;Endocrine and metabolic disease;Endocrine system;Signal transduction;Signal transduction;Immune system;Signal transduction;Digestive system;Circulatory system;Endocrine system;Endocrine …	ko05200//Pathways in cancer;ko04714//Thermogenesis;ko05166//Human T-cell leukemia virus 1 infection;ko00230//Purine metabolism;ko04024//cAMP signaling pathway;ko05163//Human cytomegalovirus infection;ko04114//Oocyte meiosis;ko04015//Rap1 signaling pathway;ko04723//Retrograde endocannabinoid signaling;ko04022//cGMP-PKG signaling pathway;ko04934//Cushing syndrome;ko04921//Oxytocin signaling pathway…	K08048;K08048;K08048;K08048;K08048;K08048;K08048;K08048;K08048;K08048;K08048;K08048;K08048;K08048;K08048;K08048;K08048;K08048;K08048;K08048;K08048;K08048;K08048;K08048;K08048;K08048;K08048;K08048;K08048;K08048;K08048;K08048;K08048;K08048;K08048;K08048;K08048;K08048;K08048;K08048;K08048;K08048;K08048;K08048;K08048;K08048;K08048;K08048	GO:0005575//cellular_component;GO:0005622//intracellular;GO:0005623//cell;GO:0005737//cytoplasm;GO:0005829//cytosol;GO:0005886//plasma membrane;GO:0008074//guanylate cyclase complex, soluble;GO:0016020//membrane;GO:0016021//integral component of membrane;GO:0031224//intrinsic component of membrane;GO:0032991//macromolecular complex;GO:0044424//intracellular part;GO:0044425//membrane part;GO:00444…	GO:0000166//nucleotide binding;GO:0003674//molecular_function;GO:0003824//catalytic activity;GO:0004016//adenylate cyclase activity;GO:0004383//guanylate cyclase activity;GO:0005488//binding;GO:0005515//protein binding;GO:0005516//calmodulin binding;GO:0005524//ATP binding;GO:0008022//protein C-terminus binding;GO:0008144//drug binding;GO:0008294//calcium- and calmodulin-responsive adenylate cycl…	GO:0001582//detection of chemical stimulus involved in sensory perception of sweet taste;GO:0003008//system process;GO:0003014//renal system process;GO:0003091//renal water homeostasis;GO:0006139//nucleobase-containing compound metabolic process;GO:0006163//purine nucleotide metabolic process;GO:0006164//purine nucleotide biosynthetic process;GO:0006171//cAMP biosynthetic process;GO:0006182//cGMP…	--
ncbi_408387	874	378	444	573	235	445	70.617	45.479	28.372	31.068	34.77	25.937	48.156	30.5917	-0.654577	0.0916606	0.998779	HTATSF1	PREDICTED: HIV Tat-specific factor 1 homolog [Apis cerana]	-	-	-	-	GO:0005575//cellular_component;GO:0005622//intracellular;GO:0005623//cell;GO:0005634//nucleus;GO:0005654//nucleoplasm;GO:0005681//spliceosomal complex;GO:0005684//U2-type spliceosomal complex;GO:0005686//U2 snRNP;GO:0030532//small nuclear ribonucleoprotein complex;GO:0031974//membrane-enclosed lumen;GO:0031981//nuclear lumen;GO:0032991//macromolecular complex;GO:0043226//organelle;GO:0043227//mem…	GO:0003674//molecular_function;GO:0003676//nucleic acid binding;GO:0003723//RNA binding;GO:0003729//mRNA binding;GO:0005488//binding;GO:0017069//snRNA binding;GO:0030620//U2 snRNA binding;GO:0043021//ribonucleoprotein complex binding;GO:0044877//macromolecular complex binding;GO:0070990//snRNP binding;GO:0097159//organic cyclic compound binding;GO:1901363//heterocyclic compound binding;GO:1990447…	GO:0000375//RNA splicing, via transesterification reactions;GO:0000377//RNA splicing, via transesterification reactions with bulged adenosine as nucleophile;GO:0000398//mRNA splicing, via spliceosome;GO:0006139//nucleobase-containing compound metabolic process;GO:0006351//transcription, DNA-templated;GO:0006355//regulation of transcription, DNA-templated;GO:0006357//regulation of transcription fr…	--
ncbi_408965	273	276	276	270	107	327	17.511	26.362	14.001	11.622	12.568	15.131	19.2913	13.107	-0.557615	0.0918004	0.998779	GRIP2	PREDICTED: glutamate receptor-interacting protein 1 [Apis mellifera]	-	-	-	-	GO:0005575//cellular_component;GO:0005622//intracellular;GO:0005623//cell;GO:0005737//cytoplasm;GO:0005798//Golgi-associated vesicle;GO:0005886//plasma membrane;GO:0014069//postsynaptic density;GO:0016020//membrane;GO:0016323//basolateral plasma membrane;GO:0030288//outer membrane-bounded periplasmic space;GO:0030424//axon;GO:0031410//cytoplasmic vesicle;GO:0031594//neuromuscular junction;GO:0031…	GO:0003674//molecular_function;GO:0003824//catalytic activity;GO:0004222//metalloendopeptidase activity;GO:0004252//serine-type endopeptidase activity;GO:0004385//guanylate kinase activity;GO:0005102//receptor binding;GO:0005488//binding;GO:0005515//protein binding;GO:0008236//serine-type peptidase activity;GO:0016301//kinase activity;GO:0016740//transferase activity;GO:0016772//transferase activ…	GO:0000060//protein import into nucleus, translocation;GO:0006139//nucleobase-containing compound metabolic process;GO:0006163//purine nucleotide metabolic process;GO:0006508//proteolysis;GO:0006606//protein import into nucleus;GO:0006725//cellular aromatic compound metabolic process;GO:0006753//nucleoside phosphate metabolic process;GO:0006793//phosphorus metabolic process;GO:0006796//phosphate-…	--
ncbi_100576864	165	56	118	207	65	361	7.653	3.8	4.134	6.531	5.096	12.477	5.19567	8.03467	0.628929	0.0922617	0.998779	--	PREDICTED: myosin-2 heavy chain isoform X1 [Apis mellifera]	-	-	-	-	-	GO:0005524//ATP binding	GO:0006355//regulation of transcription, DNA-templated;GO:0007059//chromosome segregation;GO:0009271//phage shock;GO:0030261//chromosome condensation	--
MSTRG.12825	385	71	109	145	63	107	55.04	15.115	12.324	13.91	16.493	11.035	27.493	13.8127	-0.993072	0.0923539	0.998779	--	-	-	-	-	-	-	-	-	--
MSTRG.12422	0	0	0	2	0	15	0	0	0	0.835	0	6.734	0.001	2.523	11.3009	0.0937891	0.998779	--	-	-	-	-	-	-	-	-	--
ncbi_726679	660	319	491	370	260	537	45.337	32.63	26.675	17.055	32.705	26.61	34.8807	25.4567	-0.454384	0.0939792	0.998779	FAM98A	PREDICTED: protein FAM98B [Apis mellifera]	-	-	-	-	GO:0005575//cellular_component;GO:0005622//intracellular;GO:0005623//cell;GO:0005634//nucleus;GO:0005737//cytoplasm;GO:0032991//macromolecular complex;GO:0043226//organelle;GO:0043227//membrane-bounded organelle;GO:0043229//intracellular organelle;GO:0043231//intracellular membrane-bounded organelle;GO:0044424//intracellular part;GO:0044464//cell part;GO:0072669//tRNA-splicing ligase complex	GO:0003674//molecular_function;GO:0003676//nucleic acid binding;GO:0003723//RNA binding;GO:0005488//binding;GO:0097159//organic cyclic compound binding;GO:1901363//heterocyclic compound binding	GO:0008150//biological_process	--
ncbi_552383	358	256	383	384	141	287	74.569	79.403	63.094	53.673	53.781	43.124	72.3553	50.1927	-0.527623	0.0940527	0.998779	slc66a2	PREDICTED: PQ-loop repeat-containing protein 1 [Apis mellifera]	-	-	-	-	GO:0005575//cellular_component;GO:0005622//intracellular;GO:0005623//cell;GO:0005737//cytoplasm;GO:0005783//endoplasmic reticulum;GO:0012505//endomembrane system;GO:0016020//membrane;GO:0016021//integral component of membrane;GO:0031224//intrinsic component of membrane;GO:0043226//organelle;GO:0043227//membrane-bounded organelle;GO:0043229//intracellular organelle;GO:0043231//intracellular membra…	GO:0003674//molecular_function;GO:0046923//ER retention sequence binding	GO:0006621//protein retention in ER lumen;GO:0008150//biological_process	--
ncbi_724546	5588	2065	4682	3291	2152	3717	340.801	187.535	225.834	134.686	240.337	163.53	251.39	179.518	-0.485801	0.0941191	0.998779	slc5a8	PREDICTED: sodium-coupled monocarboxylate transporter 1-like [Apis mellifera]	-	-	-	-	GO:0005575//cellular_component;GO:0005887//integral component of plasma membrane;GO:0016020//membrane	GO:0003674//molecular_function;GO:0005215//transporter activity;GO:0005298//proline:sodium symporter activity;GO:0015370//solute:sodium symporter activity;GO:0015498//pantothenate:sodium symporter activity;GO:0022857//transmembrane transporter activity;GO:0031402//sodium ion binding	GO:0006810//transport;GO:0006814//sodium ion transport;GO:0008150//biological_process;GO:0015824//proline transport;GO:0015887//pantothenate transmembrane transport;GO:0015937//coenzyme A biosynthetic process;GO:0051179//localization;GO:0051234//establishment of localization;GO:0055085//transmembrane transport	--
ncbi_100577841	345	152	135	248	56	95	53.252	34.936	16.48	25.687	15.828	10.578	34.8893	17.3643	-1.00666	0.0946967	0.998779	--	PREDICTED: carbonic anhydrase 7-like isoform X1 [Apis mellifera]	Metabolism	Energy metabolism	ko00910//Nitrogen metabolism	K01672	-	GO:0003674//molecular_function;GO:0003824//catalytic activity;GO:0004089//carbonate dehydratase activity;GO:0005488//binding;GO:0008270//zinc ion binding;GO:0016829//lyase activity;GO:0016835//carbon-oxygen lyase activity;GO:0016836//hydro-lyase activity;GO:0043167//ion binding;GO:0043169//cation binding;GO:0046872//metal ion binding;GO:0046914//transition metal ion binding	-	--
ncbi_725191	33	5	18	9	3	13	2.697	0.609	1.296	0.498	0.602	1.028	1.534	0.709333	-1.11276	0.095238	0.998779	TEF	PREDICTED: thyrotroph embryonic factor isoform X2 [Apis mellifera]	-	-	-	-	-	GO:0003677//DNA binding	GO:0010468//regulation of gene expression	--
MSTRG.9247	3942	1376	1755	2572	849	1360	102.983	53.528	36.261	45.089	40.615	25.63	64.2573	37.1113	-0.792001	0.0955098	0.998779	--	-	-	-	-	-	-	-	-	--
MSTRG.2580	68	40	85	95	52	173	4.857	4.267	4.822	4.57	6.816	8.935	4.64867	6.77367	0.54312	0.0960197	0.998779	--	-	-	-	-	-	-	-	-	--
ncbi_408688	2381	496	1007	632	559	1240	51.252	15.667	16.415	9.136	21.31	18.302	27.778	16.2493	-0.773562	0.0960458	0.998779	Dscam2	Down syndrome cell adhesion molecule-like protein Dscam2 [Eufriesea mexicana]	-	-	-	-	-	GO:0003993//acid phosphatase activity;GO:0005515//protein binding;GO:0046872//metal ion binding	-	--
ncbi_410648	32	21	7	2	10	7	1.474	1.441	0.255	0.062	0.844	0.233	1.05667	0.379667	-1.47672	0.0964705	0.998779	pb	PREDICTED: homeotic protein proboscipedia [Apis mellifera]	-	-	-	-	GO:0043231//intracellular membrane-bounded organelle	GO:0001071//nucleic acid binding transcription factor activity;GO:0003677//DNA binding	GO:0010468//regulation of gene expression;GO:0044707//single-multicellular organism process	TF_Otx
ncbi_551263	61	29	70	35	23	52	4.772	3.37	4.32	1.854	3.286	2.932	4.154	2.69067	-0.626538	0.0964773	0.998779	Slc16a13	PREDICTED: monocarboxylate transporter 13-like [Apis mellifera]	-	-	-	-	-	-	GO:0044763//single-organism cellular process	--
ncbi_410526	60	22	26	23	13	28	2.956	1.709	1.051	0.801	1.26	1.008	1.90533	1.023	-0.897237	0.0965078	0.998779	flz	PREDICTED: transmembrane protease serine 11D isoform X1 [Apis mellifera]	-	-	-	-	-	GO:0003674//molecular_function;GO:0003824//catalytic activity;GO:0004175//endopeptidase activity;GO:0004252//serine-type endopeptidase activity;GO:0008233//peptidase activity;GO:0008236//serine-type peptidase activity;GO:0016787//hydrolase activity;GO:0017171//serine hydrolase activity;GO:0070011//peptidase activity, acting on L-amino acid peptides	GO:0006508//proteolysis;GO:0006807//nitrogen compound metabolic process;GO:0008150//biological_process;GO:0008152//metabolic process;GO:0019538//protein metabolic process;GO:0043170//macromolecule metabolic process;GO:0044238//primary metabolic process;GO:0071704//organic substance metabolic process;GO:1901564//organonitrogen compound metabolic process	--
ncbi_408293	897	537	968	807	377	1045	32.085	29.577	28.236	20.023	25.79	28.536	29.966	24.783	-0.273976	0.0965099	0.998779	ttv	PREDICTED: exostosin-1 isoform X1 [Apis mellifera]	Metabolism;Metabolism	Global and overview maps;Glycan biosynthesis and metabolism	ko01100//Metabolic pathways;ko00534//Glycosaminoglycan biosynthesis - heparan sulfate / heparin	K02366;K02366	GO:0031224//intrinsic component of membrane	-	GO:0030166//proteoglycan biosynthetic process	--
ncbi_725217	260	19	61	81	23	54	16.065	1.748	2.978	3.361	2.598	2.403	6.93033	2.78733	-1.31404	0.096962	0.998779	--	Laminin subunit alpha-2, partial [Eufriesea mexicana]	-	-	-	-	GO:0005576//extracellular region;GO:0005737//cytoplasm;GO:0016021//integral component of membrane;GO:0019028//viral capsid;GO:0019031//viral envelope;GO:0061617//MICOS complex	GO:0000155//phosphorelay sensor kinase activity;GO:0003674//molecular_function;GO:0005198//structural molecule activity;GO:0005524//ATP binding;GO:0008289//lipid binding;GO:0046983//protein dimerization activity	GO:0000160//phosphorelay signal transduction system;GO:0006281//DNA repair;GO:0006310//DNA recombination;GO:0006367//transcription initiation from RNA polymerase II promoter;GO:0006869//lipid transport;GO:0007059//chromosome segregation;GO:0007130//synaptonemal complex assembly;GO:0007131//reciprocal meiotic recombination;GO:0007283//spermatogenesis;GO:0008150//biological_process;GO:0030261//chro…	--
ncbi_408936	6580	3868	6035	5945	2757	5547	421.634	367.983	305.074	255.906	322.845	255.947	364.897	278.233	-0.391197	0.0970326	0.998779	sqd	PREDICTED: RNA-binding protein squid isoform X1 [Apis mellifera]	Organismal Systems	Development and regeneration	ko04320//Dorso-ventral axis formation	K03102	-	GO:0097159//organic cyclic compound binding	-	--
ncbi_411047	428	200	370	315	162	352	20.265	14.101	13.855	10.008	14.046	12.023	16.0737	12.0257	-0.418582	0.0974555	0.998779	Ift88	PREDICTED: intraflagellar transport protein 88 homolog [Apis mellifera]	-	-	-	-	GO:0001669//acrosomal vesicle;GO:0002080//acrosomal membrane;GO:0002081//outer acrosomal membrane;GO:0005575//cellular_component;GO:0005622//intracellular;GO:0005623//cell;GO:0005737//cytoplasm;GO:0005794//Golgi apparatus;GO:0005802//trans-Golgi network;GO:0005813//centrosome;GO:0005814//centriole;GO:0005815//microtubule organizing center;GO:0005856//cytoskeleton;GO:0005929//cilium;GO:0005930//ax…	GO:0003674//molecular_function;GO:0005198//structural molecule activity;GO:0005215//transporter activity;GO:0005488//binding;GO:0005515//protein binding;GO:0008092//cytoskeletal protein binding;GO:0019894//kinesin binding;GO:0042802//identical protein binding;GO:0046935//1-phosphatidylinositol-3-kinase regulator activity	GO:0000003//reproduction;GO:0000226//microtubule cytoskeleton organization;GO:0000902//cell morphogenesis;GO:0000904//cell morphogenesis involved in differentiation;GO:0001578//microtubule bundle formation;GO:0001654//eye development;GO:0001655//urogenital system development;GO:0001822//kidney development;GO:0001885//endothelial cell development;GO:0001886//endothelial cell morphogenesis;GO:00018…	--
MSTRG.8320	27	27	9	6	0	25	5.306	7.728	1.305	0.751	0	3.445	4.77967	1.39867	-1.77286	0.0974754	0.998779	--	-	-	-	-	-	-	-	-	--
ncbi_100576745	142	170	335	1273	70	354	19.648	35.027	36.66	118.198	17.736	35.334	30.445	57.0893	0.907016	0.0978228	0.998779	--	PREDICTED: leucine-rich repeat-containing protein 26-like [Apis mellifera]	-	-	-	-	-	GO:0005515//protein binding	-	--
ncbi_100576185	414	180	286	298	127	269	14.736	9.547	7.992	7.139	8.205	6.931	10.7583	7.425	-0.534992	0.0978834	0.998779	--	PREDICTED: uncharacterized protein LOC100576185 [Apis mellifera]	-	-	-	-	GO:0000242//pericentriolar material;GO:0005575//cellular_component;GO:0005622//intracellular;GO:0005623//cell;GO:0005737//cytoplasm;GO:0005813//centrosome;GO:0005814//centriole;GO:0005815//microtubule organizing center;GO:0005856//cytoskeleton;GO:0015630//microtubule cytoskeleton;GO:0043226//organelle;GO:0043228//non-membrane-bounded organelle;GO:0043229//intracellular organelle;GO:0043232//intra…	GO:0003674//molecular_function;GO:0003824//catalytic activity;GO:0005488//binding;GO:0005515//protein binding;GO:0016462//pyrophosphatase activity;GO:0016787//hydrolase activity;GO:0016817//hydrolase activity, acting on acid anhydrides;GO:0016818//hydrolase activity, acting on acid anhydrides, in phosphorus-containing anhydrides;GO:0017110//nucleoside-diphosphatase activity;GO:0019899//enzyme bin…	GO:0000003//reproduction;GO:0000226//microtubule cytoskeleton organization;GO:0002119//nematode larval development;GO:0002164//larval development;GO:0006996//organelle organization;GO:0007010//cytoskeleton organization;GO:0007017//microtubule-based process;GO:0007049//cell cycle;GO:0007051//spindle organization;GO:0007098//centrosome cycle;GO:0007099//centriole replication;GO:0007275//multicellul…	--
ncbi_551566	353	206	601	291	354	1727	5.051	4.389	6.801	2.794	9.275	17.825	5.41367	9.96467	0.880215	0.0979387	0.998779	--	PREDICTED: uncharacterized threonine-rich GPI-anchored glycoprotein PJ4664.02-like isoform X1 [Apis dorsata]	-	-	-	-	-	-	-	--
ncbi_100859932	4525	1095	1564	2294	720	1862	69.595	25.078	19.024	23.676	20.278	20.659	37.899	21.5377	-0.815298	0.0984559	0.998779	Erc2	PREDICTED: golgin subfamily A member 6-like protein 22 [Apis cerana]	-	-	-	-	GO:0031514//motile cilium	GO:0005524//ATP binding	GO:0007059//chromosome segregation;GO:0030261//chromosome condensation;GO:0048870//cell motility	--
ncbi_413473	3539	2912	3266	2788	1360	4675	101.946	125.301	72.158	54.33	70.214	93.386	99.8017	72.6433	-0.458234	0.0991317	0.998779	GARNL3	PREDICTED: GTPase-activating Rap/Ran-GAP domain-like protein 3 isoform X1 [Apis mellifera]	-	-	-	-	-	-	GO:0043087//regulation of GTPase activity	--
ncbi_724379	55	23	54	29	20	35	3.335	2.077	2.589	1.18	2.221	1.531	2.667	1.644	-0.698008	0.0993461	0.998779	TTLL4	PREDICTED: tubulin polyglutamylase TTLL4-like [Apis mellifera]	-	-	-	-	-	-	GO:0018200//peptidyl-glutamic acid modification	--
ncbi_100578733	25	15	15	48	10	81	1.772	1.583	0.841	2.283	1.298	4.097	1.39867	2.55933	0.871716	0.0993513	0.998779	--	PREDICTED: nose resistant to fluoxetine protein 6 [Apis cerana]	-	-	-	-	-	GO:0003674//molecular_function;GO:0003824//catalytic activity;GO:0008987//quinolinate synthetase A activity;GO:0016740//transferase activity;GO:0016746//transferase activity, transferring acyl groups;GO:0016747//transferase activity, transferring acyl groups other than amino-acyl groups;GO:0051539//4 iron, 4 sulfur cluster binding	GO:0000003//reproduction;GO:0003006//developmental process involved in reproduction;GO:0003008//system process;GO:0007275//multicellular organism development;GO:0007276//gamete generation;GO:0007281//germ cell development;GO:0007292//female gamete generation;GO:0007586//digestion;GO:0007588//excretion;GO:0008150//biological_process;GO:0009435//NAD biosynthetic process;GO:0009987//cellular process…	--
ncbi_552478	18	8	99	189	11	163	2.374	1.571	10.327	16.727	2.657	15.508	4.75733	11.6307	1.28971	0.099371	0.998779	--	odorant binding protein 17 precursor [Apis mellifera]	-	-	-	-	-	GO:0000287//magnesium ion binding;GO:0005549//odorant binding;GO:0010333//terpene synthase activity;GO:0016829//lyase activity	-	--
ncbi_412829	16	12	5	8	0	5	0.865	0.947	0.226	0.282	0	0.206	0.679333	0.162667	-2.0622	0.0996599	0.998779	Arsb	PREDICTED: arylsulfatase B-like isoform X1 [Apis mellifera]	-	-	-	-	-	GO:0016788//hydrolase activity, acting on ester bonds	-	--
ncbi_725970	36895	14492	16307	24258	8709	15683	803.626	475.269	285.608	358.647	352.061	252.947	521.501	321.218	-0.699116	0.09983	0.998779	sif	PREDICTED: LOW QUALITY PROTEIN: protein still life, isoform SIF type 1-like [Apis mellifera]	-	-	-	-	-	GO:0005085//guanyl-nucleotide exchange factor activity;GO:0005515//protein binding	GO:0007165//signal transduction	--
ncbi_102653680	45	18	27	24	7	25	1.387	0.826	0.658	0.496	0.395	0.556	0.957	0.482333	-0.988488	0.100132	0.998779	Cep78	PREDICTED: centrosomal protein of 78 kDa-like [Apis mellifera]	-	-	-	-	GO:0005575//cellular_component;GO:0005622//intracellular;GO:0005623//cell;GO:0005737//cytoplasm;GO:0005813//centrosome;GO:0005814//centriole;GO:0005815//microtubule organizing center;GO:0005829//cytosol;GO:0005856//cytoskeleton;GO:0005929//cilium;GO:0015630//microtubule cytoskeleton;GO:0036064//ciliary basal body;GO:0042995//cell projection;GO:0043226//organelle;GO:0043228//non-membrane-bounded o…	GO:0003674//molecular_function;GO:0005515//protein binding;GO:0005524//ATP binding	GO:0000086//G2/M transition of mitotic cell cycle;GO:0000278//mitotic cell cycle;GO:0006996//organelle organization;GO:0007049//cell cycle;GO:0007059//chromosome segregation;GO:0007346//regulation of mitotic cell cycle;GO:0008150//biological_process;GO:0009987//cellular process;GO:0010389//regulation of G2/M transition of mitotic cell cycle;GO:0010564//regulation of cell cycle process;GO:0016043/…	--
ncbi_406148	715	452	469	441	286	588	14.029	12.83	8.462	6.034	10.333	9.141	11.7737	8.50267	-0.469576	0.100244	0.998779	CHRNA7	PREDICTED: neuronal acetylcholine receptor subunit alpha-7-like isoform X1 [Apis dorsata]	-	-	-	-	GO:0031224//intrinsic component of membrane	-	GO:0006811//ion transport	--
MSTRG.5790	25	57	48	38	11	38	4.999	16.972	7.591	5.099	4.028	5.481	9.854	4.86933	-1.01699	0.10035	0.998779	--	-	-	-	-	-	-	-	-	--
ncbi_726033	163	103	215	220	124	395	29.823	28.062	31.111	27.011	41.545	52.134	29.6653	40.23	0.439494	0.100631	0.998779	--	PREDICTED: RPA-interacting protein [Apis mellifera]	-	-	-	-	GO:0001650//fibrillar center;GO:0005575//cellular_component;GO:0005622//intracellular;GO:0005623//cell;GO:0005634//nucleus;GO:0005654//nucleoplasm;GO:0005730//nucleolus;GO:0005737//cytoplasm;GO:0016604//nuclear body;GO:0016605//PML body;GO:0030127//COPII vesicle coat;GO:0031974//membrane-enclosed lumen;GO:0031981//nuclear lumen;GO:0043226//organelle;GO:0043227//membrane-bounded organelle;GO:00432…	GO:0003674//molecular_function;GO:0005488//binding;GO:0008270//zinc ion binding;GO:0043167//ion binding;GO:0043169//cation binding;GO:0044877//macromolecular complex binding;GO:0046872//metal ion binding	GO:0006139//nucleobase-containing compound metabolic process;GO:0006259//DNA metabolic process;GO:0006260//DNA replication;GO:0006261//DNA-dependent DNA replication;GO:0006281//DNA repair;GO:0006310//DNA recombination;GO:0006606//protein import into nucleus;GO:0006725//cellular aromatic compound metabolic process;GO:0006807//nitrogen compound metabolic process;GO:0006810//transport;GO:0006886//in…	--
MSTRG.5170	800	250	333	402	205	285	16.202	7.539	5.334	5.463	7.603	4.164	9.69167	5.74333	-0.754856	0.100783	0.998779	--	-	-	-	-	-	-	-	-	--
ncbi_724513	123	85	212	203	102	393	6.63	6.823	9.038	7.343	10.068	15.281	7.497	10.8973	0.53959	0.100882	0.998779	--	PREDICTED: zinc finger protein 816-like [Apis mellifera]	-	-	-	-	GO:0005634//nucleus	GO:0008270//zinc ion binding	-	zf-C2H2
ncbi_726669	65	62	53	47	30	44	14.39	20.439	9.28	6.982	12.162	7.027	14.703	8.72367	-0.753104	0.101182	0.998779	--	PREDICTED: uncharacterized protein LOC102680412 [Apis dorsata]	-	-	-	-	GO:0005887//integral component of plasma membrane;GO:0016020//membrane;GO:0033644//host cell membrane	GO:0005261//cation channel activity	GO:0019076//viral release from host cell;GO:0032801//receptor catabolic process	--
ncbi_100577382	17	8	32	15	2	10	1.078	0.756	1.605	0.639	0.232	0.458	1.14633	0.443	-1.37165	0.101412	0.998779	--	PREDICTED: targeting protein for Xklp2 homolog [Apis mellifera]	-	-	-	-	GO:0015630//microtubule cytoskeleton	-	GO:0000280//nuclear division	--
ncbi_102653793	267	164	316	383	173	523	29.455	26.827	27.538	28.572	36.061	41.408	27.94	35.347	0.339256	0.102129	0.998779	SUGCT	PREDICTED: succinate--hydroxymethylglutarate CoA-transferase [Apis mellifera]	-	-	-	-	GO:0000164//protein phosphatase type 1 complex;GO:0005575//cellular_component;GO:0005622//intracellular;GO:0005623//cell;GO:0005634//nucleus;GO:0005737//cytoplasm;GO:0005739//mitochondrion;GO:0008287//protein serine/threonine phosphatase complex;GO:0032991//macromolecular complex;GO:0043226//organelle;GO:0043227//membrane-bounded organelle;GO:0043229//intracellular organelle;GO:0043231//intracell…	GO:0003674//molecular_function;GO:0003824//catalytic activity;GO:0004842//ubiquitin-protein transferase activity;GO:0004857//enzyme inhibitor activity;GO:0004864//protein phosphatase inhibitor activity;GO:0004865//protein serine/threonine phosphatase inhibitor activity;GO:0005488//binding;GO:0005515//protein binding;GO:0008157//protein phosphatase 1 binding;GO:0008410//CoA-transferase activity;GO…	GO:0001817//regulation of cytokine production;GO:0001818//negative regulation of cytokine production;GO:0002791//regulation of peptide secretion;GO:0002792//negative regulation of peptide secretion;GO:0006464//cellular protein modification process;GO:0006508//proteolysis;GO:0006511//ubiquitin-dependent protein catabolic process;GO:0006807//nitrogen compound metabolic process;GO:0006950//response …	--
ncbi_411525	3418	1888	3374	2634	1419	3951	225.17	185.285	181.463	115.022	172.911	195.8	197.306	161.244	-0.291186	0.102292	0.998779	CHKB	PREDICTED: choline/ethanolamine kinase isoform X1 [Apis mellifera]	Metabolism;Metabolism;Human Diseases	Global and overview maps;Lipid metabolism;Cancer: overview	ko01100//Metabolic pathways;ko00564//Glycerophospholipid metabolism;ko05231//Choline metabolism in cancer	K14156;K14156;K14156	-	GO:0016740//transferase activity	GO:0006650//glycerophospholipid metabolic process	--
ncbi_551646	64	50	99	97	55	239	2.92	3.391	3.572	2.963	4.626	7.835	3.29433	5.14133	0.642156	0.102588	0.998779	--	PREDICTED: MATH and LRR domain-containing protein PFE0570w-like [Apis mellifera]	-	-	-	-	-	-	-	--
ncbi_408434	118	49	78	69	36	70	7.409	4.585	3.874	2.909	4.139	3.171	5.28933	3.40633	-0.634866	0.102739	0.998779	Eogt	PREDICTED: EGF domain-specific O-linked N-acetylglucosamine transferase isoform X1 [Apis mellifera]	Metabolism	Glycan biosynthesis and metabolism	ko00514//Other types of O-glycan biosynthesis	K18134	-	GO:0016740//transferase activity	-	--
ncbi_100576224	16	8	8	7	0	6	2.045	1.585	0.837	0.652	0	0.571	1.489	0.407667	-1.86888	0.102748	0.998779	Ca1	PREDICTED: carbonic anhydrase 2-like isoform X2 [Apis mellifera]	Metabolism	Energy metabolism	ko00910//Nitrogen metabolism	K01672	-	-	-	--
ncbi_551946	1074	300	478	601	216	492	101.174	41.808	35.229	38.118	37.233	33.33	59.4037	36.227	-0.713487	0.103026	0.998779	--	PREDICTED: early endosome antigen 1-like isoform X1 [Apis dorsata]	-	-	-	-	-	GO:0005524//ATP binding	GO:0007059//chromosome segregation;GO:0009847//spore germination;GO:0030261//chromosome condensation	--
ncbi_552647	389	193	460	428	276	866	19.29	14.467	18.03	14.179	24.444	30.901	17.2623	23.1747	0.424921	0.103175	0.998779	Bre1	PREDICTED: E3 ubiquitin-protein ligase Bre1-like isoform X1 [Apis dorsata]	-	-	-	-	GO:0000151//ubiquitin ligase complex;GO:0000228//nuclear chromosome;GO:0000781//chromosome, telomeric region;GO:0000785//chromatin;GO:0000790//nuclear chromatin;GO:0000792//heterochromatin;GO:0005575//cellular_component;GO:0005622//intracellular;GO:0005623//cell;GO:0005634//nucleus;GO:0005680//anaphase-promoting complex;GO:0005694//chromosome;GO:0031371//ubiquitin conjugating enzyme complex;GO:00…	GO:0003674//molecular_function;GO:0003676//nucleic acid binding;GO:0003677//DNA binding;GO:0003688//DNA replication origin binding;GO:0003690//double-stranded DNA binding;GO:0003824//catalytic activity;GO:0004842//ubiquitin-protein transferase activity;GO:0005488//binding;GO:0005515//protein binding;GO:0005524//ATP binding;GO:0008270//zinc ion binding;GO:0016740//transferase activity;GO:0019787//…	GO:0000003//reproduction;GO:0000075//cell cycle checkpoint;GO:0000077//DNA damage checkpoint;GO:0000209//protein polyubiquitination;GO:0000278//mitotic cell cycle;GO:0000722//telomere maintenance via recombination;GO:0000723//telomere maintenance;GO:0000724//double-strand break repair via homologous recombination;GO:0000725//recombinational repair;GO:0006139//nucleobase-containing compound metabo…	--
MSTRG.2330	99	97	262	863	72	172	20.456	29.845	42.816	119.66	27.243	25.638	31.039	57.5137	0.889823	0.103313	0.998779	--	hypothetical protein WN51_03360 [Melipona quadrifasciata]	-	-	-	-	-	-	-	--
ncbi_113219358	184	66	27	30	32	90	32.111	17.151	3.727	3.513	10.226	11.33	17.663	8.35633	-1.07979	0.103429	0.998779	-	-	-	-	-	-	-	-	-	-
ncbi_725055	260	176	403	367	194	870	54.593	55.108	67.019	51.784	74.7	131.966	58.9067	86.15	0.54842	0.103505	0.998779	--	PREDICTED: gamma-glutamylcyclotransferase-like [Apis mellifera]	Metabolism;Metabolism	Global and overview maps;Metabolism of other amino acids	ko01100//Metabolic pathways;ko00480//Glutathione metabolism	K00682;K00682	-	-	GO:0006749//glutathione metabolic process	--
ncbi_107964189	1425	674	1227	1096	532	1303	29.594	20.844	20.154	15.274	20.232	19.521	23.5307	18.3423	-0.359365	0.103794	0.998779	--	PREDICTED: AF4/FMR2 family member 4 [Eufriesea mexicana]	-	-	-	-	GO:0005575//cellular_component;GO:0005622//intracellular;GO:0005623//cell;GO:0005634//nucleus;GO:0005840//ribosome;GO:0016020//membrane;GO:0043226//organelle;GO:0043227//membrane-bounded organelle;GO:0043229//intracellular organelle;GO:0043231//intracellular membrane-bounded organelle;GO:0044424//intracellular part;GO:0044464//cell part	GO:0000976//transcription regulatory region sequence-specific DNA binding;GO:0000977//RNA polymerase II regulatory region sequence-specific DNA binding;GO:0000980//RNA polymerase II distal enhancer sequence-specific DNA binding;GO:0001012//RNA polymerase II regulatory region DNA binding;GO:0001067//regulatory region nucleic acid binding;GO:0001158//enhancer sequence-specific DNA binding;GO:000367…	GO:0000122//negative regulation of transcription from RNA polymerase II promoter;GO:0001655//urogenital system development;GO:0002009//morphogenesis of an epithelium;GO:0002165//instar larval or pupal development;GO:0003002//regionalization;GO:0006355//regulation of transcription, DNA-templated;GO:0006357//regulation of transcription from RNA polymerase II promoter;GO:0006412//translation;GO:0007…	--
ncbi_107965317	0	0	1	8	0	9	0	0	0.083	0.564	0	0.682	0.0276667	0.415333	3.90805	0.104111	0.998779	--	PREDICTED: uncharacterized protein LOC107965317 [Apis mellifera]	-	-	-	-	-	GO:0008080//N-acetyltransferase activity	-	--
ncbi_552685	96	39	54	179	46	123	9.363	5.664	4.165	11.715	8.215	8.653	6.39733	9.52767	0.574652	0.104346	0.998779	--	PREDICTED: pupal cuticle protein-like [Apis mellifera]	-	-	-	-	-	-	-	--
ncbi_411387	5	0	3	16	4	10	0.275	0	0.13	0.554	0.402	0.396	0.135	0.450667	1.7391	0.104465	0.998779	nrf-6	PREDICTED: nose resistant to fluoxetine protein 6-like isoform X1 [Apis mellifera]	-	-	-	-	GO:0005575//cellular_component;GO:0016020//membrane;GO:0016021//integral component of membrane;GO:0031224//intrinsic component of membrane;GO:0044425//membrane part	GO:0003674//molecular_function;GO:0003824//catalytic activity;GO:0016740//transferase activity;GO:0016746//transferase activity, transferring acyl groups;GO:0016747//transferase activity, transferring acyl groups other than amino-acyl groups	-	--
ncbi_412795	257	257	288	204	96	395	6.05	9.252	6.032	3.122	4.412	7.759	7.11133	5.09767	-0.480283	0.104506	0.998779	Cad99C	PREDICTED: protocadherin-15 isoform X1 [Apis cerana]	-	-	-	-	GO:0005575//cellular_component;GO:0005623//cell;GO:0005886//plasma membrane;GO:0005887//integral component of plasma membrane;GO:0005902//microvillus;GO:0016020//membrane;GO:0016021//integral component of membrane;GO:0016324//apical plasma membrane;GO:0031224//intrinsic component of membrane;GO:0031226//intrinsic component of plasma membrane;GO:0042995//cell projection;GO:0044425//membrane part;G…	GO:0003674//molecular_function;GO:0005488//binding;GO:0005509//calcium ion binding;GO:0005515//protein binding;GO:0008092//cytoskeletal protein binding;GO:0017022//myosin binding;GO:0043167//ion binding;GO:0043169//cation binding;GO:0046872//metal ion binding	GO:0000003//reproduction;GO:0002064//epithelial cell development;GO:0002065//columnar/cuboidal epithelial cell differentiation;GO:0002066//columnar/cuboidal epithelial cell development;GO:0002251//organ or tissue specific immune response;GO:0002376//immune system process;GO:0002385//mucosal immune response;GO:0003006//developmental process involved in reproduction;GO:0006955//immune response;GO:0…	--
ncbi_113219045	23	13	25	10	10	9	3.208	2.671	2.899	1.016	2.693	0.905	2.926	1.538	-0.927874	0.104967	0.998779	--	PREDICTED: uncharacterized protein LOC102681231 [Apis dorsata]	-	-	-	-	-	-	-	--
ncbi_725710	191	107	269	341	130	373	19.772	16.494	22.024	23.688	24.644	27.855	19.43	25.3957	0.386296	0.105158	0.998779	--	PREDICTED: D-beta-hydroxybutyrate dehydrogenase, mitochondrial [Apis mellifera]	-	-	-	-	-	GO:0003824//catalytic activity	GO:0044710//single-organism metabolic process	--
ncbi_552475	735	924	1385	1244	344	787	49.811	93.717	73.9	56.778	42.665	38.151	72.476	45.8647	-0.66012	0.105161	0.998779	acsf2	acyl-CoA synthetase family member 2, mitochondrial precursor [Apis mellifera]	-	-	-	-	-	GO:0003987//acetate-CoA ligase activity;GO:0004043//L-aminoadipate-semialdehyde dehydrogenase activity;GO:0008668//(2,3-dihydroxybenzoyl)adenylate synthase activity;GO:0008756//o-succinylbenzoate-CoA ligase activity;GO:0030729//acetoacetate-CoA ligase activity;GO:0047473//D-alanine-poly(phosphoribitol) ligase activity;GO:0047475//phenylacetate-CoA ligase activity;GO:0050218//propionate-CoA ligase…	GO:0009234//menaquinone biosynthetic process;GO:0010124//phenylacetate catabolic process;GO:0019287//isopentenyl diphosphate biosynthetic process, mevalonate pathway;GO:0019290//siderophore biosynthetic process;GO:0019350//teichoic acid biosynthetic process;GO:0019427//acetyl-CoA biosynthetic process from acetate;GO:0019878//lysine biosynthetic process via aminoadipic acid	--
ncbi_100576919	111	44	82	50	38	78	3.336	1.969	1.949	1.008	2.091	1.691	2.418	1.59667	-0.598751	0.105472	0.998779	--	PREDICTED: ataxin-2 homolog [Polistes dominula]	-	-	-	-	GO:0000781//chromosome, telomeric region;GO:0005575//cellular_component;GO:0005622//intracellular;GO:0005623//cell;GO:0005634//nucleus;GO:0005694//chromosome;GO:0005737//cytoplasm;GO:0005886//plasma membrane;GO:0005887//integral component of plasma membrane;GO:0016020//membrane;GO:0016021//integral component of membrane;GO:0031224//intrinsic component of membrane;GO:0031226//intrinsic component o…	GO:0003674//molecular_function;GO:0003676//nucleic acid binding;GO:0003677//DNA binding;GO:0003700//transcription factor activity, sequence-specific DNA binding;GO:0005215//transporter activity;GO:0005216//ion channel activity;GO:0005244//voltage-gated ion channel activity;GO:0005249//voltage-gated potassium channel activity;GO:0005261//cation channel activity;GO:0005267//potassium channel activi…	GO:0006139//nucleobase-containing compound metabolic process;GO:0006351//transcription, DNA-templated;GO:0006355//regulation of transcription, DNA-templated;GO:0006725//cellular aromatic compound metabolic process;GO:0006807//nitrogen compound metabolic process;GO:0006810//transport;GO:0006811//ion transport;GO:0006812//cation transport;GO:0006813//potassium ion transport;GO:0008150//biological_p…	--
MSTRG.3740	11	5	15	8	5	107	3.706	2.508	3.997	1.809	3.085	26.004	3.40367	10.2993	1.59739	0.105694	0.998779	--	FAST kinase domain-containing protein 4 [Apis florea]	-	-	-	-	-	-	-	--
ncbi_724432	30937	7882	10587	16822	5535	9667	2312.75	877.414	625.944	843.877	757.708	521.316	1272.03	707.634	-0.846063	0.106096	0.998779	--	PREDICTED: ribosomal RNA processing protein 36 homolog [Apis mellifera]	-	-	-	-	GO:0043232//intracellular non-membrane-bounded organelle	-	GO:0016072//rRNA metabolic process;GO:0022613//ribonucleoprotein complex biogenesis	--
ncbi_410442	987	286	339	480	186	465	58.27	25.057	15.614	19.077	19.749	19.624	32.9803	19.4833	-0.759365	0.106207	0.998779	mcm9	PREDICTED: DNA helicase MCM9-like isoform X1 [Apis mellifera]	-	-	-	-	GO:0043231//intracellular membrane-bounded organelle	GO:0003676//nucleic acid binding;GO:0017111//nucleoside-triphosphatase activity;GO:0032550//purine ribonucleoside binding	GO:0006259//DNA metabolic process	--
ncbi_102656397	2	7	6	2	1	0	0.377	1.963	0.894	0.253	0.345	0	1.078	0.199333	-2.4351	0.106587	0.998779	--	PREDICTED: MORN repeat-containing protein 5 [Apis mellifera]	-	-	-	-	-	-	-	--
ncbi_724907	76	19	88	64	6	29	6.292	2.342	5.762	3.555	0.91	1.732	4.79867	2.06567	-1.21603	0.106824	0.998779	AGPAT1	PREDICTED: 1-acyl-sn-glycerol-3-phosphate acyltransferase alpha-like [Apis mellifera]	Metabolism;Metabolism;Environmental Information Processing;Metabolism;Organismal Systems	Global and overview maps;Lipid metabolism;Signal transduction;Lipid metabolism;Digestive system	ko01100//Metabolic pathways;ko00564//Glycerophospholipid metabolism;ko04072//Phospholipase D signaling pathway;ko00561//Glycerolipid metabolism;ko04975//Fat digestion and absorption	K13509;K13509;K13509;K13509;K13509	-	GO:0016740//transferase activity	GO:0006629//lipid metabolic process	--
ncbi_552214	345	237	488	512	220	1110	55.404	56.675	61.98	55.175	64.696	128.589	58.0197	82.82	0.513437	0.106838	0.998779	nop16	PREDICTED: nucleolar protein 16 [Apis mellifera]	-	-	-	-	GO:0005575//cellular_component;GO:0005622//intracellular;GO:0005623//cell;GO:0005634//nucleus;GO:0005730//nucleolus;GO:0009289//pilus;GO:0031974//membrane-enclosed lumen;GO:0031981//nuclear lumen;GO:0043226//organelle;GO:0043227//membrane-bounded organelle;GO:0043228//non-membrane-bounded organelle;GO:0043229//intracellular organelle;GO:0043231//intracellular membrane-bounded organelle;GO:0043232…	GO:0003674//molecular_function;GO:0003676//nucleic acid binding;GO:0003723//RNA binding;GO:0005488//binding;GO:0097159//organic cyclic compound binding;GO:1901363//heterocyclic compound binding	GO:0008150//biological_process;GO:0022613//ribonucleoprotein complex biogenesis;GO:0042254//ribosome biogenesis;GO:0042273//ribosomal large subunit biogenesis;GO:0044085//cellular component biogenesis;GO:0071840//cellular component organization or biogenesis	--
ncbi_724251	1365	632	1206	962	546	1243	135.737	91.871	88.21	63.458	95.693	82.879	105.273	80.6767	-0.383908	0.106947	0.998779	--	PREDICTED: alpha-sarcoglycan isoform X1 [Apis mellifera]	-	-	-	-	GO:0005575//cellular_component;GO:0005622//intracellular;GO:0005623//cell;GO:0005737//cytoplasm;GO:0005794//Golgi apparatus;GO:0005856//cytoskeleton;GO:0005886//plasma membrane;GO:0005887//integral component of plasma membrane;GO:0012505//endomembrane system;GO:0016010//dystrophin-associated glycoprotein complex;GO:0016011//dystroglycan complex;GO:0016012//sarcoglycan complex;GO:0016020//membrane…	GO:0003674//molecular_function;GO:0005198//structural molecule activity;GO:0005488//binding;GO:0005509//calcium ion binding;GO:0008307//structural constituent of muscle;GO:0043167//ion binding;GO:0043169//cation binding;GO:0046872//metal ion binding	GO:0001655//urogenital system development;GO:0001822//kidney development;GO:0003008//system process;GO:0003012//muscle system process;GO:0007155//cell adhesion;GO:0007160//cell-matrix adhesion;GO:0007275//multicellular organism development;GO:0007399//nervous system development;GO:0007417//central nervous system development;GO:0007420//brain development;GO:0007517//muscle organ development;GO:000…	--
ncbi_100578193	14	10	22	6	6	10	2.068	2.2	2.57	0.595	1.623	1.066	2.27933	1.09467	-1.05812	0.107341	0.998779	--	PREDICTED: uncharacterized protein LOC100578193 [Apis mellifera]	-	-	-	-	-	-	-	--
ncbi_413029	2824	915	2326	1598	851	2415	106.788	51.725	68.445	41.131	59.084	64.102	75.6527	54.7723	-0.465944	0.107493	0.998779	OXSR1	PREDICTED: serine/threonine-protein kinase OSR1-like isoform X1 [Apis mellifera]	-	-	-	-	-	GO:0004672//protein kinase activity;GO:0032550//purine ribonucleoside binding	GO:0006464//cellular protein modification process	--
ncbi_552399	169	127	595	226	277	1433	4.166	4.915	12.342	3.874	13.303	27.139	7.141	14.772	1.04867	0.107849	0.998779	glo-4	X-linked retinitis pigmentosa GTPase regulator like protein [Eufriesea mexicana]	-	-	-	-	GO:0005575//cellular_component;GO:0005623//cell;GO:0030424//axon;GO:0042995//cell projection;GO:0043005//neuron projection;GO:0044464//cell part;GO:0045202//synapse;GO:0097458//neuron part	GO:0003674//molecular_function;GO:0005085//guanyl-nucleotide exchange factor activity;GO:0005088//Ras guanyl-nucleotide exchange factor activity;GO:0005488//binding;GO:0005515//protein binding;GO:0017016//Ras GTPase binding;GO:0017112//Rab guanyl-nucleotide exchange factor activity;GO:0017137//Rab GTPase binding;GO:0019899//enzyme binding;GO:0031267//small GTPase binding;GO:0051020//GTPase bindin…	GO:0001558//regulation of cell growth;GO:0006725//cellular aromatic compound metabolic process;GO:0006726//eye pigment biosynthetic process;GO:0006727//ommochrome biosynthetic process;GO:0006810//transport;GO:0006856//eye pigment precursor transport;GO:0006996//organelle organization;GO:0007275//multicellular organism development;GO:0007399//nervous system development;GO:0008055//ocellus pigment …	--
ncbi_409307	115	35	59	58	26	53	16.75	7.591	6.796	5.669	6.935	5.569	10.379	6.05767	-0.776833	0.108079	0.998779	--	PREDICTED: phospholipase A2 phaiodactylipin-like isoform X2 [Apis cerana]	-	-	-	-	-	GO:0046872//metal ion binding	GO:0006629//lipid metabolic process;GO:0006796//phosphate-containing compound metabolic process	--
ncbi_100578286	324	134	191	241	61	203	17.879	10.946	8.302	8.902	6.185	8.083	12.3757	7.72333	-0.680211	0.108401	0.998779	At1g12200	PREDICTED: flavin-containing monooxygenase FMO GS-OX-like 2 isoform X1 [Apis mellifera]	-	-	-	-	GO:0005737//cytoplasm;GO:0009342//glutamate synthase complex (NADPH)	GO:0003824//catalytic activity;GO:0004355//glutamate synthase (NADPH) activity;GO:0004499//N,N-dimethylaniline monooxygenase activity;GO:0004729//oxygen-dependent protoporphyrinogen oxidase activity;GO:0004791//thioredoxin-disulfide reductase activity;GO:0008641//small protein activating enzyme activity;GO:0015036//disulfide oxidoreductase activity;GO:0016152//mercury (II) reductase activity;GO:0…	GO:0006537//glutamate biosynthetic process;GO:0006779//porphyrin-containing compound biosynthetic process;GO:0006790//sulfur compound metabolic process;GO:0006805//xenobiotic metabolic process;GO:0008652//cellular amino acid biosynthetic process;GO:0009228//thiamine biosynthetic process;GO:0009398//FMN biosynthetic process;GO:0016117//carotenoid biosynthetic process;GO:0046689//response to mercur…	--
ncbi_411414	266	98	121	153	62	132	9.951	5.469	3.588	3.882	4.253	3.57	6.336	3.90167	-0.699482	0.109027	0.998779	daw1	PREDICTED: dynein assembly factor with WDR repeat domains 1 [Apis mellifera]	-	-	-	-	GO:0005575//cellular_component;GO:0005576//extracellular region;GO:0005618//cell wall;GO:0005622//intracellular;GO:0005623//cell;GO:0005634//nucleus;GO:0005654//nucleoplasm;GO:0005681//spliceosomal complex;GO:0005684//U2-type spliceosomal complex;GO:0005737//cytoplasm;GO:0005929//cilium;GO:0015030//Cajal body;GO:0016604//nuclear body;GO:0016607//nuclear speck;GO:0030312//external encapsulating st…	GO:0003674//molecular_function;GO:0003676//nucleic acid binding;GO:0003723//RNA binding;GO:0005488//binding;GO:0005515//protein binding;GO:0017069//snRNA binding;GO:0017070//U6 snRNA binding;GO:0030621//U4 snRNA binding;GO:0097159//organic cyclic compound binding;GO:1901363//heterocyclic compound binding	GO:0000226//microtubule cytoskeleton organization;GO:0000375//RNA splicing, via transesterification reactions;GO:0000377//RNA splicing, via transesterification reactions with bulged adenosine as nucleophile;GO:0000398//mRNA splicing, via spliceosome;GO:0001539//cilium or flagellum-dependent cell motility;GO:0001578//microtubule bundle formation;GO:0006139//nucleobase-containing compound metabolic…	--
ncbi_408381	2282	475	937	1110	343	1133	56.163	17.064	17.892	18.246	15.121	19.713	30.373	17.6933	-0.779584	0.109118	0.998779	Slc6a8	PREDICTED: sodium- and chloride-dependent GABA transporter 1 isoform X1 [Apis mellifera]	Organismal Systems	Nervous system	ko04727//GABAergic synapse	K05034	GO:0005575//cellular_component;GO:0005623//cell;GO:0005886//plasma membrane;GO:0016020//membrane;GO:0016021//integral component of membrane;GO:0031224//intrinsic component of membrane;GO:0044425//membrane part;GO:0044464//cell part;GO:0071944//cell periphery	GO:0003674//molecular_function;GO:0005215//transporter activity;GO:0005326//neurotransmitter transporter activity;GO:0005328//neurotransmitter:sodium symporter activity;GO:0008324//cation transmembrane transporter activity;GO:0008519//ammonium transmembrane transporter activity;GO:0015075//ion transmembrane transporter activity;GO:0015077//monovalent inorganic cation transmembrane transporter act…	GO:0006810//transport;GO:0006811//ion transport;GO:0006812//cation transport;GO:0006814//sodium ion transport;GO:0006836//neurotransmitter transport;GO:0008150//biological_process;GO:0015672//monovalent inorganic cation transport;GO:0015695//organic cation transport;GO:0015696//ammonium transport;GO:0015697//quaternary ammonium group transport;GO:0015838//amino-acid betaine transport;GO:0030001//…	--
ncbi_411820	329	389	1012	1120	564	1101	14.19	24.984	34.521	32.416	44.546	34.256	24.565	37.0727	0.593752	0.109364	0.998779	Mkp3	PREDICTED: dual specificity protein phosphatase Mpk3 [Apis mellifera]	Environmental Information Processing	Signal transduction	ko04010//MAPK signaling pathway	K04459	-	GO:0008138//protein tyrosine/serine/threonine phosphatase activity	GO:0006470//protein dephosphorylation	--
MSTRG.3773	47	11	19	0	7	20	3.651	1.272	1.147	0	0.996	1.145	2.02333	0.713667	-1.50341	0.109373	0.998779	--	Proton-coupled amino acid transporter [Apis cerana cerana]	-	-	-	-	-	-	-	--
ncbi_411996	250	151	416	309	189	1023	6.922	6.226	9.11	5.741	9.583	20.433	7.41933	11.919	0.683902	0.10961	0.998779	xmas-2	Protein xmas-2, partial [Eufriesea mexicana]	-	-	-	-	GO:0005575//cellular_component;GO:0005622//intracellular;GO:0005623//cell;GO:0005634//nucleus;GO:0005635//nuclear envelope;GO:0005643//nuclear pore;GO:0005654//nucleoplasm;GO:0005737//cytoplasm;GO:0005829//cytosol;GO:0012505//endomembrane system;GO:0016020//membrane;GO:0031090//organelle membrane;GO:0031965//nuclear membrane;GO:0031967//organelle envelope;GO:0031974//membrane-enclosed lumen;GO:00…	GO:0003674//molecular_function;GO:0003676//nucleic acid binding;GO:0003824//catalytic activity;GO:0005488//binding;GO:0005515//protein binding;GO:0016740//transferase activity;GO:0016746//transferase activity, transferring acyl groups;GO:0097159//organic cyclic compound binding;GO:1901363//heterocyclic compound binding	GO:0000278//mitotic cell cycle;GO:0000956//nuclear-transcribed mRNA catabolic process;GO:0000972//transcription-dependent tethering of RNA polymerase II gene DNA at nuclear periphery;GO:0000973//posttranscriptional tethering of RNA polymerase II gene DNA at nuclear periphery;GO:0002376//immune system process;GO:0006139//nucleobase-containing compound metabolic process;GO:0006259//DNA metabolic pr…	--
ncbi_107964839	167	98	242	180	128	636	5.39	4.8	5.969	3.746	7.269	14.82	5.38633	8.61167	0.676989	0.109963	0.998779	--	PREDICTED: uncharacterized protein LOC107964839 [Apis mellifera]	-	-	-	-	GO:0005575//cellular_component;GO:0005622//intracellular;GO:0005623//cell;GO:0005737//cytoplasm;GO:0005814//centriole;GO:0005815//microtubule organizing center;GO:0005856//cytoskeleton;GO:0005929//cilium;GO:0015630//microtubule cytoskeleton;GO:0036064//ciliary basal body;GO:0042995//cell projection;GO:0043226//organelle;GO:0043228//non-membrane-bounded organelle;GO:0043229//intracellular organell…	-	GO:0000003//reproduction;GO:0000226//microtubule cytoskeleton organization;GO:0001578//microtubule bundle formation;GO:0003006//developmental process involved in reproduction;GO:0006928//movement of cell or subcellular component;GO:0006996//organelle organization;GO:0007010//cytoskeleton organization;GO:0007017//microtubule-based process;GO:0007049//cell cycle;GO:0007098//centrosome cycle;GO:0007…	--
ncbi_727019	188	122	265	262	157	424	33.032	31.92	36.825	30.891	50.514	53.741	33.9257	45.0487	0.409107	0.110116	0.998779	--	Dolichyl pyrophosphate Man9GlcNAc2 alpha-1,3-glucosyltransferase [Eufriesea mexicana]	-	-	-	-	GO:0032040//small-subunit processome	-	GO:0006364//rRNA processing	--
ncbi_107965494	4	8	8	2	0	5	0.442	1.318	0.7	0.148	0	0.399	0.82	0.182333	-2.16905	0.110157	0.998779	--	PREDICTED: uncharacterized protein LOC107965494 [Apis mellifera]	-	-	-	-	-	-	-	--
ncbi_411811	298	196	256	238	124	283	21.398	20.947	14.356	11.539	16.369	14.605	18.9003	14.171	-0.41547	0.110451	0.998779	XPR1	PREDICTED: LOW QUALITY PROTEIN: xenotropic and polytropic retrovirus receptor 1-like [Apis mellifera]	-	-	-	-	GO:0005575//cellular_component;GO:0005622//intracellular;GO:0005623//cell;GO:0005737//cytoplasm;GO:0016020//membrane;GO:0016021//integral component of membrane;GO:0031224//intrinsic component of membrane;GO:0044424//intracellular part;GO:0044425//membrane part;GO:0044464//cell part	GO:0015097//mercury ion transmembrane transporter activity	GO:0015694//mercury ion transport	--
MSTRG.5931	0	0	0	53	0	0	0	0	0	8.402	0	0	0.001	2.80067	11.4516	0.110497	0.998779	--	-	-	-	-	-	-	-	-	--
ncbi_726683	681	390	712	599	288	752	10.771	9.112	8.999	6.372	8.418	8.889	9.62733	7.893	-0.286562	0.110777	0.998779	ck	PREDICTED: myosin-VIIa [Apis mellifera]	-	-	-	-	GO:0005575//cellular_component;GO:0005576//extracellular region;GO:0005622//intracellular;GO:0005623//cell;GO:0005737//cytoplasm;GO:0005856//cytoskeleton;GO:0005902//microvillus;GO:0005938//cell cortex;GO:0015629//actin cytoskeleton;GO:0016459//myosin complex;GO:0016461//unconventional myosin complex;GO:0030312//external encapsulating structure;GO:0031476//myosin VI complex;GO:0031477//myosin VII…	GO:0000166//nucleotide binding;GO:0003674//molecular_function;GO:0003774//motor activity;GO:0003777//microtubule motor activity;GO:0003779//actin binding;GO:0003824//catalytic activity;GO:0005488//binding;GO:0005515//protein binding;GO:0005524//ATP binding;GO:0008017//microtubule binding;GO:0008092//cytoskeletal protein binding;GO:0008134//transcription factor binding;GO:0008144//drug binding;GO:…	GO:0002009//morphogenesis of an epithelium;GO:0002164//larval development;GO:0002165//instar larval or pupal development;GO:0002168//instar larval development;GO:0003002//regionalization;GO:0003008//system process;GO:0006928//movement of cell or subcellular component;GO:0006996//organelle organization;GO:0007010//cytoskeleton organization;GO:0007015//actin filament organization;GO:0007017//microt…	--
ncbi_552303	7820	5673	9737	9297	3336	7712	742.171	799.2	728.899	590.461	578.342	526.511	756.757	565.105	-0.421311	0.110873	0.998779	caz	PREDICTED: RNA-binding protein cabeza-like isoform X1 [Apis mellifera]	Human Diseases	Cancer: overview	ko05202//Transcriptional misregulation in cancer	K13098	-	GO:0046914//transition metal ion binding;GO:0097159//organic cyclic compound binding	-	--
ncbi_411661	692	389	615	543	274	723	33.675	27.796	23.936	17.486	24.587	25.944	28.469	22.6723	-0.328459	0.111549	0.998779	slc12a9	PREDICTED: solute carrier family 12 member 9 isoform X1 [Apis mellifera]	-	-	-	-	GO:0000322//storage vacuole;GO:0000323//lytic vacuole;GO:0000324//fungal-type vacuole;GO:0000329//fungal-type vacuole membrane;GO:0005575//cellular_component;GO:0005622//intracellular;GO:0005623//cell;GO:0005737//cytoplasm;GO:0005773//vacuole;GO:0005774//vacuolar membrane;GO:0005886//plasma membrane;GO:0016020//membrane;GO:0016021//integral component of membrane;GO:0031090//organelle membrane;GO:…	GO:0003674//molecular_function;GO:0005215//transporter activity;GO:0005342//organic acid transmembrane transporter activity;GO:0008324//cation transmembrane transporter activity;GO:0008509//anion transmembrane transporter activity;GO:0008514//organic anion transmembrane transporter activity;GO:0015075//ion transmembrane transporter activity;GO:0015077//monovalent inorganic cation transmembrane tr…	GO:0003333//amino acid transmembrane transport;GO:0006810//transport;GO:0006811//ion transport;GO:0006812//cation transport;GO:0006813//potassium ion transport;GO:0006816//calcium ion transport;GO:0006820//anion transport;GO:0006821//chloride transport;GO:0006855//drug transmembrane transport;GO:0006865//amino acid transport;GO:0007034//vacuolar transport;GO:0008150//biological_process;GO:0009987…	--
ncbi_100577606	512	264	561	490	189	480	63.527	48.776	55.051	40.798	42.942	42.962	55.7847	42.234	-0.401464	0.112024	0.998779	--	PREDICTED: uncharacterized protein LOC100577606 [Apis mellifera]	-	-	-	-	GO:0000776//kinetochore	GO:0008047//enzyme activator activity;GO:0008233//peptidase activity	GO:0051382//kinetochore assembly	--
ncbi_410821	30545	11637	24308	19779	10832	24089	2240.93	1257.05	1402.63	971.767	1436.42	1233.72	1633.53	1213.97	-0.428267	0.112758	0.998779	Tspan4	PREDICTED: tetraspanin-9 [Apis florea]	-	-	-	-	GO:0005575//cellular_component;GO:0005623//cell;GO:0005886//plasma membrane;GO:0005887//integral component of plasma membrane;GO:0016020//membrane;GO:0016021//integral component of membrane;GO:0031224//intrinsic component of membrane;GO:0031226//intrinsic component of plasma membrane;GO:0044425//membrane part;GO:0044459//plasma membrane part;GO:0044464//cell part;GO:0071944//cell periphery	GO:0003674//molecular_function	GO:0007154//cell communication;GO:0007165//signal transduction;GO:0007166//cell surface receptor signaling pathway;GO:0008150//biological_process;GO:0009987//cellular process;GO:0023052//signaling;GO:0050789//regulation of biological process;GO:0050794//regulation of cellular process;GO:0050896//response to stimulus;GO:0051716//cellular response to stimulus;GO:0065007//biological regulation	--
ncbi_726827	306	89	120	165	56	131	11.163	4.82	3.461	4.026	3.758	3.445	6.48133	3.743	-0.792096	0.112787	0.998779	CCDC170	PREDICTED: coiled-coil domain-containing protein 170 isoform X1 [Apis mellifera]	-	-	-	-	-	GO:0005524//ATP binding	GO:0007059//chromosome segregation;GO:0030261//chromosome condensation	--
ncbi_113218812	557	690	392	1640	672	892	43.15	79.723	24.56	85.972	95.695	50.576	49.1443	77.4143	0.655576	0.11281	0.998779	CG45078	PREDICTED: golgin subfamily A member 6-like protein 22 isoform X3 [Apis mellifera]	-	-	-	-	-	-	-	--
ncbi_413684	176	108	204	173	60	186	13.98	12.774	12.815	9.221	8.727	10.658	13.1897	9.53533	-0.468053	0.113056	0.998779	Gr64f	PREDICTED: LOW QUALITY PROTEIN: gustatory receptor for sugar taste 64f [Apis mellifera]	-	-	-	-	GO:0016021//integral component of membrane	GO:0008527//taste receptor activity	GO:0050909//sensory perception of taste;GO:0050912//detection of chemical stimulus involved in sensory perception of taste	--
ncbi_102653955	271	185	315	346	169	825	73.041	75.307	68.325	62.387	83.049	165.188	72.2243	103.541	0.51965	0.113082	0.998779	CG11722	PREDICTED: protein NDUFAF4 homolog [Apis mellifera]	Organismal Systems	Environmental adaptation	ko04714//Thermogenesis	K18161	GO:0005575//cellular_component;GO:0005622//intracellular;GO:0005623//cell;GO:0005737//cytoplasm;GO:0005739//mitochondrion;GO:0005740//mitochondrial envelope;GO:0005743//mitochondrial inner membrane;GO:0016020//membrane;GO:0019866//organelle inner membrane;GO:0031090//organelle membrane;GO:0031966//mitochondrial membrane;GO:0031967//organelle envelope;GO:0031975//envelope;GO:0043226//organelle;GO:…	GO:0003674//molecular_function;GO:0005488//binding;GO:0005515//protein binding;GO:0005516//calmodulin binding	GO:0006996//organelle organization;GO:0007005//mitochondrion organization;GO:0008150//biological_process;GO:0008284//positive regulation of cell proliferation;GO:0009987//cellular process;GO:0010257//NADH dehydrogenase complex assembly;GO:0010941//regulation of cell death;GO:0016043//cellular component organization;GO:0022607//cellular component assembly;GO:0032981//mitochondrial respiratory chai…	--
ncbi_725798	13	13	14	18	9	97	1.233	1.836	1.05	1.146	1.563	6.636	1.373	3.115	1.1819	0.113291	0.998779	--	PREDICTED: protein aurora borealis [Apis mellifera]	-	-	-	-	GO:0005575//cellular_component;GO:0005622//intracellular;GO:0005623//cell;GO:0005634//nucleus;GO:0005737//cytoplasm;GO:0005829//cytosol;GO:0005856//cytoskeleton;GO:0043226//organelle;GO:0043227//membrane-bounded organelle;GO:0043229//intracellular organelle;GO:0043231//intracellular membrane-bounded organelle;GO:0044424//intracellular part;GO:0044444//cytoplasmic part;GO:0044464//cell part	GO:0003674//molecular_function;GO:0003779//actin binding;GO:0005198//structural molecule activity;GO:0005488//binding;GO:0005515//protein binding;GO:0019899//enzyme binding;GO:0019900//kinase binding;GO:0019901//protein kinase binding	GO:0000086//G2/M transition of mitotic cell cycle;GO:0000278//mitotic cell cycle;GO:0001709//cell fate determination;GO:0001932//regulation of protein phosphorylation;GO:0001934//positive regulation of protein phosphorylation;GO:0007049//cell cycle;GO:0007088//regulation of mitotic nuclear division;GO:0007346//regulation of mitotic cell cycle;GO:0008104//protein localization;GO:0008150//biologica…	--
ncbi_726875	907	357	635	680	228	674	23.08	12.941	11.728	11.43	9.933	10.878	15.9163	10.747	-0.566574	0.113623	0.998779	C2CD5	PREDICTED: C2 domain-containing protein 5 [Apis mellifera]	-	-	-	-	GO:0001726//ruffle;GO:0005575//cellular_component;GO:0005622//intracellular;GO:0005623//cell;GO:0005737//cytoplasm;GO:0005815//microtubule organizing center;GO:0005829//cytosol;GO:0005856//cytoskeleton;GO:0005886//plasma membrane;GO:0005938//cell cortex;GO:0012506//vesicle membrane;GO:0015630//microtubule cytoskeleton;GO:0016020//membrane;GO:0030659//cytoplasmic vesicle membrane;GO:0031090//organ…	GO:0000149//SNARE binding;GO:0003674//molecular_function;GO:0005488//binding;GO:0005509//calcium ion binding;GO:0005515//protein binding;GO:0005543//phospholipid binding;GO:0005544//calcium-dependent phospholipid binding;GO:0008289//lipid binding;GO:0019905//syntaxin binding;GO:0030276//clathrin binding;GO:0043167//ion binding;GO:0043168//anion binding;GO:0043169//cation binding;GO:0046872//metal…	GO:0001505//regulation of neurotransmitter levels;GO:0006810//transport;GO:0006836//neurotransmitter transport;GO:0006886//intracellular protein transport;GO:0006887//exocytosis;GO:0006906//vesicle fusion;GO:0006996//organelle organization;GO:0007154//cell communication;GO:0007165//signal transduction;GO:0007166//cell surface receptor signaling pathway;GO:0007167//enzyme linked receptor protein s…	--
ncbi_113219250	193	93	129	148	38	148	20.25	14.53	10.705	10.42	7.301	11.202	15.1617	9.641	-0.653174	0.113654	0.998779	--	PREDICTED: titin-like [Pogonomyrmex barbatus]	-	-	-	-	GO:0022627//cytosolic small ribosomal subunit	GO:0003735//structural constituent of ribosome	GO:0006412//translation	--
ncbi_724801	70	75	104	109	92	224	4.224	6.74	4.964	4.414	10.167	9.751	5.30933	8.11067	0.61129	0.11379	0.998779	BSX	PREDICTED: brain-specific homeobox protein homolog [Apis mellifera]	-	-	-	-	GO:0043231//intracellular membrane-bounded organelle	GO:0003677//DNA binding	GO:0010468//regulation of gene expression	TF_Otx
ncbi_100577882	17	5	8	7	0	4	0.632	0.293	0.235	0.185	0	0.107	0.386667	0.0973333	-1.99008	0.115498	0.998779	--	PREDICTED: uncharacterized protein LOC100577882 isoform X1 [Apis mellifera]	-	-	-	-	-	-	GO:0001700//embryonic development via the syncytial blastoderm;GO:0007259//JAK-STAT cascade	--
ncbi_725350	4	1	24	107	2	8	0.212	0.079	1.005	3.8	0.194	0.305	0.432	1.433	1.72994	0.115608	0.998779	pnr	PREDICTED: GATA-binding factor A [Apis mellifera]	Cellular Processes;Cellular Processes;Organismal Systems;Environmental Information Processing	Cellular community - eukaryotes;Cell growth and death;Endocrine system;Signal transduction	ko04530//Tight junction;ko04218//Cellular senescence;ko04919//Thyroid hormone signaling pathway;ko04022//cGMP-PKG signaling pathway	K09183;K09183;K09183;K09183	GO:0005575//cellular_component;GO:0005622//intracellular;GO:0005623//cell;GO:0005634//nucleus;GO:0005667//transcription factor complex;GO:0005886//plasma membrane;GO:0016021//integral component of membrane;GO:0032991//macromolecular complex;GO:0043226//organelle;GO:0043227//membrane-bounded organelle;GO:0043229//intracellular organelle;GO:0043231//intracellular membrane-bounded organelle;GO:00444…	GO:0000976//transcription regulatory region sequence-specific DNA binding;GO:0000977//RNA polymerase II regulatory region sequence-specific DNA binding;GO:0000981//RNA polymerase II transcription factor activity, sequence-specific DNA binding;GO:0000983//transcription factor activity, RNA polymerase II core promoter sequence-specific;GO:0001012//RNA polymerase II regulatory region DNA binding;GO:…	GO:0000122//negative regulation of transcription from RNA polymerase II promoter;GO:0001655//urogenital system development;GO:0001700//embryonic development via the syncytial blastoderm;GO:0001709//cell fate determination;GO:0002009//morphogenesis of an epithelium;GO:0002376//immune system process;GO:0002520//immune system development;GO:0002682//regulation of immune system process;GO:0002697//re…	zf-GATA
ncbi_724418	7	38	27	19	6	14	0.701	5.665	2.138	1.276	1.1	1.011	2.83467	1.129	-1.32813	0.115692	0.998779	Acp2	PREDICTED: venom acid phosphatase Acph-1-like [Apis mellifera]	-	-	-	-	-	-	-	--
ncbi_411642	259	244	361	413	199	926	51.13	71.728	56.364	54.712	71.939	131.871	59.7407	86.174	0.528539	0.115942	0.998779	kappaB-Ras	PREDICTED: NF-kappa-B inhibitor-interacting Ras-like protein [Apis mellifera]	-	-	-	-	GO:0044464//cell part	GO:0032550//purine ribonucleoside binding	GO:0035556//intracellular signal transduction	--
ncbi_408818	3124	899	1930	1775	799	2032	183.382	78.582	89.602	69.919	85.887	86.046	117.189	80.6173	-0.539671	0.115963	0.998779	HK2	PREDICTED: LOW QUALITY PROTEIN: intraflagellar transport protein 88 homolog [Apis florea]	Metabolism;Metabolism;Organismal Systems;Environmental Information Processing;Metabolism;Metabolism;Human Diseases;Metabolism;Metabolism;Metabolism;Human Diseases;Organismal Systems;Metabolism	Global and overview maps;Global and overview maps;Endocrine system;Signal transduction;Carbohydrate metabolism;Carbohydrate metabolism;Cancer: overview;Carbohydrate metabolism;Carbohydrate metabolism;Carbohydrate metabolism;Endocrine and metabolic disease;Digestive system;Biosynthesis of other secondary metabolites	ko01100//Metabolic pathways;ko01200//Carbon metabolism;ko04910//Insulin signaling pathway;ko04066//HIF-1 signaling pathway;ko00010//Glycolysis / Gluconeogenesis;ko00520//Amino sugar and nucleotide sugar metabolism;ko05230//Central carbon metabolism in cancer;ko00052//Galactose metabolism;ko00051//Fructose and mannose metabolism;ko00500//Starch and sucrose metabolism;ko04930//Type II diabetes mell…	K00844;K00844;K00844;K00844;K00844;K00844;K00844;K00844;K00844;K00844;K00844;K00844;K00844	GO:0005575//cellular_component;GO:0005623//cell	GO:0000166//nucleotide binding;GO:0003674//molecular_function;GO:0003824//catalytic activity;GO:0004396//hexokinase activity;GO:0005488//binding;GO:0005524//ATP binding;GO:0005536//glucose binding;GO:0008144//drug binding;GO:0016301//kinase activity;GO:0016740//transferase activity;GO:0016772//transferase activity, transferring phosphorus-containing groups;GO:0016773//phosphotransferase activity,…	GO:0001678//cellular glucose homeostasis;GO:0005975//carbohydrate metabolic process;GO:0006082//organic acid metabolic process;GO:0006090//pyruvate metabolic process;GO:0006091//generation of precursor metabolites and energy;GO:0006096//glycolytic process;GO:0006139//nucleobase-containing compound metabolic process;GO:0006163//purine nucleotide metabolic process;GO:0006164//purine nucleotide bios…	--
ncbi_410345	1045	478	788	808	290	943	51.907	35.398	30.674	26.811	26.351	33.573	39.3263	28.9117	-0.443844	0.116173	0.998779	WDR59	PREDICTED: WD repeat-containing protein 59 isoform X1 [Apis mellifera]	Environmental Information Processing	Signal transduction	ko04150//mTOR signaling pathway	K20409	GO:0000306//extrinsic component of vacuolar membrane;GO:0000322//storage vacuole;GO:0000323//lytic vacuole;GO:0000324//fungal-type vacuole;GO:0000329//fungal-type vacuole membrane;GO:0005575//cellular_component;GO:0005622//intracellular;GO:0005623//cell;GO:0005737//cytoplasm;GO:0005764//lysosome;GO:0005765//lysosomal membrane;GO:0005773//vacuole;GO:0005774//vacuolar membrane;GO:0016020//membrane;…	GO:0003674//molecular_function;GO:0003824//catalytic activity;GO:0004842//ubiquitin-protein transferase activity;GO:0005488//binding;GO:0005515//protein binding;GO:0008270//zinc ion binding;GO:0016740//transferase activity;GO:0019787//ubiquitin-like protein transferase activity;GO:0043167//ion binding;GO:0043169//cation binding;GO:0046872//metal ion binding;GO:0046914//transition metal ion bindin…	GO:0006464//cellular protein modification process;GO:0006807//nitrogen compound metabolic process;GO:0006810//transport;GO:0006950//response to stress;GO:0007154//cell communication;GO:0008104//protein localization;GO:0008150//biological_process;GO:0008152//metabolic process;GO:0009267//cellular response to starvation;GO:0009605//response to external stimulus;GO:0009966//regulation of signal tran…	--
ncbi_408926	28296	5788	14391	12601	6624	13690	759.745	231.429	305.578	227.004	325.683	265.144	432.251	272.61	-0.665028	0.116259	0.998779	A2ML1	PREDICTED: alpha-2-macroglobulin-like protein 1 isoform X1 [Apis mellifera]	Organismal Systems	Immune system	ko04610//Complement and coagulation cascades	K03910	GO:0044421//extracellular region part	-	GO:0010466//negative regulation of peptidase activity	--
ncbi_724633	127	128	209	332	135	269	37.346	56.049	48.607	65.513	72.695	57.062	47.334	65.09	0.459559	0.116346	0.998779	His2B	PREDICTED: histone H2B-like [Apis mellifera]	Human Diseases;Human Diseases;Human Diseases	Cancer: overview;Substance dependence;Immune disease	ko05203//Viral carcinogenesis;ko05034//Alcoholism;ko05322//Systemic lupus erythematosus	K11252;K11252;K11252	GO:0043231//intracellular membrane-bounded organelle;GO:0043232//intracellular non-membrane-bounded organelle	GO:0003676//nucleic acid binding;GO:0046983//protein dimerization activity	-	NF-YB
ncbi_724120	969	695	1707	1152	1094	3084	28.381	30.02	36.053	22.845	52.923	58.896	31.4847	44.888	0.51168	0.116711	0.998779	Drgx	PREDICTED: homeobox protein orthopedia [Apis mellifera]	-	-	-	-	-	GO:0003677//DNA binding	GO:0006355//regulation of transcription, DNA-templated	TF_Otx
ncbi_100577522	146	90	157	131	154	348	3.143	2.823	2.71	1.886	6.089	5.498	2.892	4.491	0.634969	0.11676	0.998779	--	PREDICTED: uncharacterized protein LOC100577522 [Apis mellifera]	-	-	-	-	-	GO:0005515//protein binding	-	--
ncbi_409001	3815	1935	2899	2321	1640	3021	120.144	90.482	71.913	48.968	93.91	68.099	94.1797	70.3257	-0.421364	0.117318	0.998779	Daam1	PREDICTED: disheveled-associated activator of morphogenesis 1 isoform X1 [Apis mellifera]	Environmental Information Processing	Signal transduction	ko04310//Wnt signaling pathway	K04512	-	GO:0017016//Ras GTPase binding	GO:0007010//cytoskeleton organization	--
ncbi_411189	114	75	70	74	40	81	10.113	9.907	4.911	4.405	6.498	5.183	8.31033	5.362	-0.632135	0.117485	0.998779	LDHAL6A	PREDICTED: L-lactate dehydrogenase A-like 6A [Apis mellifera]	Metabolism;Organismal Systems;Environmental Information Processing;Metabolism;Metabolism;Metabolism;Human Diseases;Metabolism	Global and overview maps;Endocrine system;Signal transduction;Carbohydrate metabolism;Amino acid metabolism;Carbohydrate metabolism;Cancer: overview;Carbohydrate metabolism	ko01100//Metabolic pathways;ko04922//Glucagon signaling pathway;ko04066//HIF-1 signaling pathway;ko00010//Glycolysis / Gluconeogenesis;ko00270//Cysteine and methionine metabolism;ko00620//Pyruvate metabolism;ko05230//Central carbon metabolism in cancer;ko00640//Propanoate metabolism	K00016;K00016;K00016;K00016;K00016;K00016;K00016;K00016	GO:0005737//cytoplasm	GO:0004148//dihydrolipoyl dehydrogenase activity;GO:0004459//L-lactate dehydrogenase activity;GO:0004553//hydrolase activity, hydrolyzing O-glycosyl compounds;GO:0016152//mercury (II) reductase activity;GO:0016491//oxidoreductase activity;GO:0016616//oxidoreductase activity, acting on the CH-OH group of donors, NAD or NADP as acceptor;GO:0030060//L-malate dehydrogenase activity;GO:0051287//NAD bi…	GO:0006096//glycolytic process;GO:0006099//tricarboxylic acid cycle;GO:0045454//cell redox homeostasis;GO:0046689//response to mercury ion;GO:0051068//dihydrolipoamide metabolic process;GO:0055114//oxidation-reduction process	--
ncbi_552530	586	184	349	337	163	337	41.355	18.389	18.839	15.909	20.575	16.724	26.1943	17.736	-0.562574	0.118774	0.998779	nab	PREDICTED: NGFI-A-binding protein homolog isoform X1 [Apis mellifera]	-	-	-	-	GO:0005634//nucleus	GO:0003712//transcription cofactor activity	GO:0006355//regulation of transcription, DNA-templated;GO:0045892//negative regulation of transcription, DNA-templated	--
ncbi_406139	372	167	349	204	149	363	22.164	14.816	16.446	8.156	16.257	15.602	17.8087	13.3383	-0.417001	0.119221	0.998779	Ank2	PREDICTED: ankyrin-2-like [Apis dorsata]	Human Diseases;Organismal Systems	Cancer: overview;Immune system	ko05205//Proteoglycans in cancer;ko04624//Toll and Imd signaling pathway	K10380;K10380	GO:0005575//cellular_component;GO:0005622//intracellular;GO:0005623//cell;GO:0005737//cytoplasm;GO:0005886//plasma membrane;GO:0016020//membrane;GO:0030424//axon;GO:0031594//neuromuscular junction;GO:0033267//axon part;GO:0036062//presynaptic periactive zone;GO:0042734//presynaptic membrane;GO:0042995//cell projection;GO:0043005//neuron projection;GO:0043195//terminal bouton;GO:0043679//axon term…	GO:0003674//molecular_function;GO:0005488//binding;GO:0005515//protein binding;GO:0008092//cytoskeletal protein binding;GO:0030507//spectrin binding	GO:0000226//microtubule cytoskeleton organization;GO:0000902//cell morphogenesis;GO:0000904//cell morphogenesis involved in differentiation;GO:0003008//system process;GO:0006996//organelle organization;GO:0007010//cytoskeleton organization;GO:0007017//microtubule-based process;GO:0007154//cell communication;GO:0007165//signal transduction;GO:0007275//multicellular organism development;GO:0007399/…	--
ncbi_724390	269	72	142	152	50	146	17.976	7.165	7.505	6.816	6.119	7.038	10.882	6.65767	-0.708855	0.11925	0.998779	--	PREDICTED: uncharacterized protein LOC724390 [Apis mellifera]	-	-	-	-	-	-	-	--
ncbi_724220	5092	2991	2338	3600	1630	2475	126.521	110.664	45.944	60.024	74.164	44.362	94.3763	59.5167	-0.665131	0.11945	0.998779	Syt10	PREDICTED: synaptotagmin-10 [Apis mellifera]	-	-	-	-	GO:0016023//cytoplasmic, membrane-bounded vesicle;GO:0031224//intrinsic component of membrane	-	GO:0017157//regulation of exocytosis	--
ncbi_408694	860	566	1275	1989	655	1389	26.496	25.967	31.067	41.578	36.954	30.87	27.8433	36.4673	0.389273	0.119507	0.998779	LCP1	PREDICTED: plastin-2 isoform X1 [Apis mellifera]	-	-	-	-	-	GO:0046872//metal ion binding	-	--
ncbi_551033	184	93	161	156	63	131	13.896	10.459	9.616	7.906	8.713	7.137	11.3237	7.91867	-0.516012	0.119644	0.998779	PNLDC1	PREDICTED: poly(A)-specific ribonuclease PARN-like domain-containing protein 1 isoform X1 [Apis mellifera]	Genetic Information Processing	Folding, sorting and degradation	ko03018//RNA degradation	K01148	GO:0005575//cellular_component;GO:0005622//intracellular;GO:0005623//cell;GO:0005634//nucleus;GO:0005737//cytoplasm;GO:0005739//mitochondrion;GO:0005740//mitochondrial envelope;GO:0005741//mitochondrial outer membrane;GO:0005783//endoplasmic reticulum;GO:0005789//endoplasmic reticulum membrane;GO:0012505//endomembrane system;GO:0016020//membrane;GO:0016021//integral component of membrane;GO:00198…	GO:0000175//3'-5'-exoribonuclease activity;GO:0003674//molecular_function;GO:0003676//nucleic acid binding;GO:0003723//RNA binding;GO:0003824//catalytic activity;GO:0004518//nuclease activity;GO:0004527//exonuclease activity;GO:0004532//exoribonuclease activity;GO:0004535//poly(A)-specific ribonuclease activity;GO:0004540//ribonuclease activity;GO:0005488//binding;GO:0008408//3'-5' exonuclease ac…	GO:0000003//reproduction;GO:0000184//nuclear-transcribed mRNA catabolic process, nonsense-mediated decay;GO:0000288//nuclear-transcribed mRNA catabolic process, deadenylation-dependent decay;GO:0000289//nuclear-transcribed mRNA poly(A) tail shortening;GO:0000956//nuclear-transcribed mRNA catabolic process;GO:0006139//nucleobase-containing compound metabolic process;GO:0006401//RNA catabolic proce…	--
ncbi_410792	1005	511	824	843	344	911	46.848	35.447	29.763	26.256	29.031	30.29	37.3527	28.5257	-0.388951	0.119692	0.998779	TBC1D22B	PREDICTED: TBC1 domain family member 22B isoform X1 [Apis mellifera]	-	-	-	-	GO:0005575//cellular_component;GO:0005622//intracellular;GO:0005623//cell;GO:0005737//cytoplasm;GO:0005739//mitochondrion;GO:0005794//Golgi apparatus;GO:0005795//Golgi stack;GO:0012505//endomembrane system;GO:0031984//organelle subcompartment;GO:0043226//organelle;GO:0043227//membrane-bounded organelle;GO:0043229//intracellular organelle;GO:0043231//intracellular membrane-bounded organelle;GO:004…	GO:0003674//molecular_function;GO:0003677//DNA binding;GO:0005096//GTPase activator activity;GO:0005488//binding;GO:0005515//protein binding;GO:0008047//enzyme activator activity;GO:0017016//Ras GTPase binding;GO:0017137//Rab GTPase binding;GO:0019899//enzyme binding;GO:0030234//enzyme regulator activity;GO:0030695//GTPase regulator activity;GO:0031267//small GTPase binding;GO:0051020//GTPase bin…	GO:0006810//transport;GO:0006886//intracellular protein transport;GO:0008104//protein localization;GO:0008150//biological_process;GO:0015031//protein transport;GO:0015833//peptide transport;GO:0016192//vesicle-mediated transport;GO:0031338//regulation of vesicle fusion;GO:0032879//regulation of localization;GO:0033036//macromolecule localization;GO:0033043//regulation of organelle organization;GO…	--
ncbi_107964964	158	67	106	454	61	160	29.86	18.855	15.844	57.576	21.111	21.813	21.5197	33.5	0.638505	0.119694	0.998779	--	Glucosamine--fructose-6-phosphate aminotransferase [isomerizing] 2 [Trachymyrmex zeteki]	-	-	-	-	GO:0005575//cellular_component;GO:0005622//intracellular;GO:0005623//cell;GO:0005737//cytoplasm;GO:0005829//cytosol;GO:0044424//intracellular part;GO:0044444//cytoplasmic part;GO:0044464//cell part	GO:0003674//molecular_function;GO:0003824//catalytic activity;GO:0004360//glutamine-fructose-6-phosphate transaminase (isomerizing) activity;GO:0004588//orotate phosphoribosyltransferase activity;GO:0005488//binding;GO:0005515//protein binding;GO:0005549//odorant binding;GO:0008483//transaminase activity;GO:0016740//transferase activity;GO:0016769//transferase activity, transferring nitrogenous g…	GO:0000271//polysaccharide biosynthetic process;GO:0005975//carbohydrate metabolic process;GO:0005976//polysaccharide metabolic process;GO:0006002//fructose 6-phosphate metabolic process;GO:0006022//aminoglycan metabolic process;GO:0006023//aminoglycan biosynthetic process;GO:0006030//chitin metabolic process;GO:0006031//chitin biosynthetic process;GO:0006037//cell wall chitin metabolic process;G…	--
ncbi_100578406	110	86	151	191	73	321	7.38	8.61	8.012	8.598	8.968	15.563	8.00067	11.043	0.46494	0.119696	0.998779	--	PREDICTED: asparagine-rich zinc finger protein AZF1-like [Apis mellifera]	-	-	-	-	-	GO:0043169//cation binding	-	zf-C2H2
ncbi_726658	14	5	16	36	12	25	1.789	0.951	1.617	3.086	2.807	2.304	1.45233	2.73233	0.911761	0.119895	0.998779	--	PREDICTED: uncharacterized protein LOC726658 [Apis mellifera]	-	-	-	-	GO:0005575//cellular_component;GO:0005622//intracellular;GO:0005623//cell;GO:0005737//cytoplasm;GO:0044424//intracellular part;GO:0044464//cell part	GO:0003674//molecular_function;GO:0003824//catalytic activity;GO:0008080//N-acetyltransferase activity;GO:0016407//acetyltransferase activity;GO:0016410//N-acyltransferase activity;GO:0016740//transferase activity;GO:0016746//transferase activity, transferring acyl groups;GO:0016747//transferase activity, transferring acyl groups other than amino-acyl groups	GO:0006807//nitrogen compound metabolic process;GO:0008150//biological_process;GO:0008152//metabolic process	--
ncbi_408451	27	6	28	7	3	21	0.97	0.332	0.774	0.175	0.204	0.564	0.692	0.314333	-1.13848	0.121341	0.998779	NOX5	PREDICTED: NADPH oxidase 5 isoform X1 [Apis mellifera]	-	-	-	-	GO:0031224//intrinsic component of membrane	GO:0050664//oxidoreductase activity, acting on NAD(P)H, oxygen as acceptor	GO:0006801//superoxide metabolic process;GO:0044710//single-organism metabolic process	--
ncbi_113218594	86	62	119	90	37	83	6.304	6.768	6.899	4.427	4.967	4.389	6.657	4.59433	-0.535017	0.122202	0.998779	--	PREDICTED: FAST kinase domain-containing protein 5 [Bombus terrestris]	-	-	-	-	GO:0005575//cellular_component;GO:0005622//intracellular;GO:0005623//cell;GO:0005694//chromosome;GO:0005737//cytoplasm;GO:0005739//mitochondrion;GO:0005759//mitochondrial matrix;GO:0009295//nucleoid;GO:0031974//membrane-enclosed lumen;GO:0032991//macromolecular complex;GO:0035770//ribonucleoprotein granule;GO:0042645//mitochondrial nucleoid;GO:0043226//organelle;GO:0043227//membrane-bounded organ…	GO:0003674//molecular_function;GO:0003676//nucleic acid binding;GO:0003723//RNA binding;GO:0003824//catalytic activity;GO:0004672//protein kinase activity;GO:0005488//binding;GO:0005515//protein binding;GO:0005524//ATP binding;GO:0016301//kinase activity;GO:0016740//transferase activity;GO:0016772//transferase activity, transferring phosphorus-containing groups;GO:0016773//phosphotransferase acti…	GO:0000959//mitochondrial RNA metabolic process;GO:0000963//mitochondrial RNA processing;GO:0006091//generation of precursor metabolites and energy;GO:0006139//nucleobase-containing compound metabolic process;GO:0006396//RNA processing;GO:0006397//mRNA processing;GO:0006464//cellular protein modification process;GO:0006468//protein phosphorylation;GO:0006725//cellular aromatic compound metabolic …	--
ncbi_100577122	368	304	492	555	248	1214	48.979	60.207	51.816	49.653	60.429	117.019	53.6673	75.7003	0.496255	0.122556	0.998779	--	PREDICTED: cellular tumor antigen p53 isoform X1 [Apis mellifera]	Environmental Information Processing;Organismal Systems;Human Diseases;Cellular Processes	Signal transduction;Nervous system;Infectious disease: viral;Cell growth and death	ko04390//Hippo signaling pathway;ko04722//Neurotrophin signaling pathway;ko05162//Measles;ko04115//p53 signaling pathway	K10148;K10148;K10148;K10148	GO:0043231//intracellular membrane-bounded organelle	GO:0000975//regulatory region DNA binding;GO:0001071//nucleic acid binding transcription factor activity	GO:0010468//regulation of gene expression;GO:0012501//programmed cell death	P53
ncbi_410468	1736	863	1517	1615	469	1555	102.331	75.751	70.722	63.883	50.625	66.122	82.9347	60.21	-0.461972	0.122709	0.998779	h	PREDICTED: protein hairy isoform X1 [Apis mellifera]	-	-	-	-	GO:0043231//intracellular membrane-bounded organelle	GO:0005515//protein binding	GO:0010468//regulation of gene expression;GO:0034645//cellular macromolecule biosynthetic process	bHLH
MSTRG.8387	26	32	41	26	9	35	6.041	11.047	7.534	4.054	3.829	5.853	8.20733	4.57867	-0.841986	0.122872	0.998779	--	-	-	-	-	-	-	-	-	--
MSTRG.9226	31	3	11	8	2	8	5.902	0.85	1.656	1.022	0.697	1.099	2.80267	0.939333	-1.57709	0.123055	0.998779	--	hypothetical protein HZU73_05046 [Apis mellifera caucasica]	-	-	-	-	-	-	-	--
ncbi_410532	761	201	566	409	210	528	58.408	23.031	34.435	21.028	29.941	29.366	38.6247	26.7783	-0.528456	0.12383	0.998779	SLC28A3	PREDICTED: solute carrier family 28 member 3 isoform X1 [Apis mellifera]	-	-	-	-	-	-	GO:0015858//nucleoside transport	--
ncbi_102656657	98	61	182	143	90	343	15.037	13.937	22.086	14.724	25.287	37.965	17.02	25.992	0.610837	0.12385	0.998779	Zcchc17	PREDICTED: nucleolar protein of 40 kDa-like [Apis mellifera]	-	-	-	-	-	GO:0046914//transition metal ion binding	-	--
ncbi_552093	220	161	250	312	101	927	32.654	35.335	29.055	30.851	27.325	98.148	32.348	52.108	0.687828	0.12422	0.998779	mettl2	PREDICTED: methyltransferase-like protein 2 isoform X1 [Apis mellifera]	-	-	-	-	GO:0005575//cellular_component;GO:0005622//intracellular;GO:0005623//cell;GO:0005737//cytoplasm;GO:0005856//cytoskeleton;GO:0005884//actin filament;GO:0005937//mating projection;GO:0005938//cell cortex;GO:0015629//actin cytoskeleton;GO:0030427//site of polarized growth;GO:0030479//actin cortical patch;GO:0030863//cortical cytoskeleton;GO:0030864//cortical actin cytoskeleton;GO:0032432//actin fila…	GO:0003674//molecular_function;GO:0003723//RNA binding;GO:0003779//actin binding;GO:0003824//catalytic activity;GO:0005488//binding;GO:0005515//protein binding;GO:0008092//cytoskeletal protein binding;GO:0008168//methyltransferase activity;GO:0008170//N-methyltransferase activity;GO:0008171//O-methyltransferase activity;GO:0008173//RNA methyltransferase activity;GO:0008175//tRNA methyltransferase…	GO:0001510//RNA methylation;GO:0002946//tRNA C5-cytosine methylation;GO:0006139//nucleobase-containing compound metabolic process;GO:0006364//rRNA processing;GO:0006396//RNA processing;GO:0006399//tRNA metabolic process;GO:0006400//tRNA modification;GO:0006412//translation;GO:0006725//cellular aromatic compound metabolic process;GO:0006744//ubiquinone biosynthetic process;GO:0006807//nitrogen com…	--
ncbi_100577060	499	364	580	673	308	1435	70.109	76.154	64.449	63.451	79.243	145.44	70.2373	96.0447	0.451467	0.124426	0.998779	ANKRD40	PREDICTED: ankyrin repeat domain-containing protein 40-like [Apis mellifera]	-	-	-	-	GO:0005575//cellular_component;GO:0016020//membrane;GO:0016021//integral component of membrane;GO:0031224//intrinsic component of membrane;GO:0044425//membrane part	GO:0005515//protein binding	-	--
ncbi_102653922	1455	729	1403	1129	664	1071	81.756	60.996	62.348	42.57	68.322	43.411	68.3667	51.4343	-0.410561	0.12446	0.998779	SLC22A1	PREDICTED: organic cation transporter protein-like [Apis mellifera]	-	-	-	-	-	GO:0005215//transporter activity	GO:0044763//single-organism cellular process	--
ncbi_409536	5431	1561	2619	3254	1180	2755	252.733	108.103	96.382	101.571	100.479	92.433	152.406	98.161	-0.634698	0.124545	0.998779	SUGP1	PREDICTED: arginine-glutamic acid dipeptide repeats protein-like isoform X1 [Apis cerana]	-	-	-	-	-	GO:0003676//nucleic acid binding	GO:0010467//gene expression	--
ncbi_100576258	20	6	17	63	13	20	2.986	1.334	2.007	6.312	3.554	2.154	2.109	4.00667	0.925843	0.124555	0.998779	--	PREDICTED: uncharacterized protein LOC100576258 [Apis mellifera]	-	-	-	-	-	-	-	--
ncbi_410334	31	27	45	24	15	31	1.609	2.087	1.847	0.836	1.426	1.161	1.84767	1.141	-0.695406	0.124955	0.998779	gcm	Transcription factor glial cells missing [Eufriesea mexicana]	Organismal Systems	Endocrine system	ko04928//Parathyroid hormone synthesis, secretion and action	K21598	-	-	GO:0010468//regulation of gene expression	GCM
ncbi_408924	367	289	473	435	326	1036	26.152	30.733	25.822	21.192	40.892	52.378	27.569	38.154	0.468787	0.125033	0.998779	PGRP-LF	PREDICTED: peptidoglycan-recognition protein LC isoform X1 [Apis mellifera]	Organismal Systems	Immune system	ko04624//Toll and Imd signaling pathway	K01446	-	GO:0016811//hydrolase activity, acting on carbon-nitrogen (but not peptide) bonds, in linear amides	GO:0000270//peptidoglycan metabolic process	--
MSTRG.2697	7	7	19	9	1	3	1.353	2.014	2.904	1.167	0.354	0.418	2.09033	0.646333	-1.69338	0.125239	0.998779	--	-	-	-	-	-	-	-	-	--
MSTRG.10301	57	32	76	117	41	107	3.187	2.664	3.36	4.389	4.197	4.315	3.07033	4.30033	0.486053	0.125255	0.998779	--	-	-	-	-	-	-	-	-	--
ncbi_412638	700	413	629	617	284	676	27.709	24.344	19.692	16.406	20.586	19.336	23.915	18.776	-0.349026	0.125838	0.998779	Kif14	PREDICTED: kinesin-like protein KIF14 isoform X1 [Apis mellifera]	-	-	-	-	GO:0000785//chromatin;GO:0000792//heterochromatin;GO:0005575//cellular_component;GO:0005622//intracellular;GO:0005623//cell;GO:0005634//nucleus;GO:0005694//chromosome;GO:0005737//cytoplasm;GO:0005819//spindle;GO:0005829//cytosol;GO:0005856//cytoskeleton;GO:0005871//kinesin complex;GO:0005874//microtubule;GO:0005875//microtubule associated complex;GO:0005886//plasma membrane;GO:0015630//microtubul…	GO:0000166//nucleotide binding;GO:0003674//molecular_function;GO:0003682//chromatin binding;GO:0003774//motor activity;GO:0003777//microtubule motor activity;GO:0003824//catalytic activity;GO:0005488//binding;GO:0005515//protein binding;GO:0005524//ATP binding;GO:0008017//microtubule binding;GO:0008092//cytoskeletal protein binding;GO:0008144//drug binding;GO:0008157//protein phosphatase 1 bindin…	GO:0000003//reproduction;GO:0000070//mitotic sister chromatid segregation;GO:0000278//mitotic cell cycle;GO:0000280//nuclear division;GO:0000819//sister chromatid segregation;GO:0000902//cell morphogenesis;GO:0000904//cell morphogenesis involved in differentiation;GO:0001558//regulation of cell growth;GO:0001932//regulation of protein phosphorylation;GO:0001934//positive regulation of protein pho…	--
ncbi_724151	330	136	320	422	176	539	39.009	23.939	29.916	33.474	38.097	45.962	30.9547	39.1777	0.339875	0.126119	0.998779	Pdcd2	PREDICTED: programmed cell death protein 2 [Apis mellifera]	-	-	-	-	GO:0005575//cellular_component;GO:0005622//intracellular;GO:0005623//cell;GO:0005634//nucleus;GO:0005737//cytoplasm;GO:0005783//endoplasmic reticulum;GO:0005789//endoplasmic reticulum membrane;GO:0005793//endoplasmic reticulum-Golgi intermediate compartment;GO:0005798//Golgi-associated vesicle;GO:0012505//endomembrane system;GO:0012506//vesicle membrane;GO:0012507//ER to Golgi transport vesicle m…	GO:0003674//molecular_function;GO:0003676//nucleic acid binding;GO:0003677//DNA binding;GO:0005488//binding;GO:0005515//protein binding;GO:0008270//zinc ion binding;GO:0019899//enzyme binding;GO:0043021//ribonucleoprotein complex binding;GO:0043024//ribosomal small subunit binding;GO:0043167//ion binding;GO:0043169//cation binding;GO:0044877//macromolecular complex binding;GO:0046872//metal ion b…	GO:0000003//reproduction;GO:0002376//immune system process;GO:0002520//immune system development;GO:0002682//regulation of immune system process;GO:0002684//positive regulation of immune system process;GO:0003006//developmental process involved in reproduction;GO:0006139//nucleobase-containing compound metabolic process;GO:0006364//rRNA processing;GO:0006396//RNA processing;GO:0006417//regulation…	--
ncbi_102654729	104	40	111	102	15	52	19.096	10.937	16.119	12.568	5.044	6.793	15.384	8.135	-0.919216	0.126744	0.998779	--	Drosulfakinin [Habropoda laboriosa]	-	-	-	-	GO:0005575//cellular_component;GO:0005576//extracellular region;GO:0005615//extracellular space;GO:0005623//cell;GO:0044421//extracellular region part	GO:0001664//G-protein coupled receptor binding;GO:0003674//molecular_function;GO:0005102//receptor binding;GO:0005179//hormone activity;GO:0005184//neuropeptide hormone activity;GO:0005488//binding;GO:0005515//protein binding;GO:0030545//receptor regulator activity;GO:0048018//receptor agonist activity;GO:0071855//neuropeptide receptor binding;GO:0098772//molecular function regulator	GO:0003008//system process;GO:0003012//muscle system process;GO:0006873//cellular ion homeostasis;GO:0006874//cellular calcium ion homeostasis;GO:0006875//cellular metal ion homeostasis;GO:0006936//muscle contraction;GO:0006937//regulation of muscle contraction;GO:0006939//smooth muscle contraction;GO:0006940//regulation of smooth muscle contraction;GO:0006950//response to stress;GO:0007154//cell…	--
ncbi_113218639	38	20	22	27	6	16	6.888	5.398	3.154	3.284	1.991	2.092	5.14667	2.45567	-1.06752	0.126786	0.998779	--	DNA endonuclease RBBP8 [Melipona quadrifasciata]	Genetic Information Processing	Replication and repair	ko03440//Homologous recombination	K20773	GO:0005575//cellular_component;GO:0005622//intracellular;GO:0005623//cell;GO:0005634//nucleus;GO:0005654//nucleoplasm;GO:0005694//chromosome;GO:0017053//transcriptional repressor complex;GO:0031974//membrane-enclosed lumen;GO:0031981//nuclear lumen;GO:0032991//macromolecular complex;GO:0043226//organelle;GO:0043227//membrane-bounded organelle;GO:0043228//non-membrane-bounded organelle;GO:0043229/…	GO:0000014//single-stranded DNA endodeoxyribonuclease activity;GO:0001085//RNA polymerase II transcription factor binding;GO:0001103//RNA polymerase II repressing transcription factor binding;GO:0003674//molecular_function;GO:0003676//nucleic acid binding;GO:0003677//DNA binding;GO:0003684//damaged DNA binding;GO:0003712//transcription cofactor activity;GO:0003714//transcription corepressor activ…	GO:0000003//reproduction;GO:0000082//G1/S transition of mitotic cell cycle;GO:0000278//mitotic cell cycle;GO:0000724//double-strand break repair via homologous recombination;GO:0000725//recombinational repair;GO:0000726//non-recombinational repair;GO:0000729//DNA double-strand break processing;GO:0001701//in utero embryonic development;GO:0001824//blastocyst development;GO:0001835//blastocyst hat…	--
MSTRG.10116	84	50	95	122	53	188	5.103	4.523	4.564	4.973	5.896	8.239	4.73	6.36933	0.429302	0.127394	0.998779	--	-	-	-	-	-	-	-	-	--
ncbi_408528	2851	1232	2054	1753	997	2535	147.018	93.732	82.774	60.815	93.123	93.505	107.841	82.481	-0.386777	0.12762	0.998779	MCC	PREDICTED: colorectal mutant cancer protein isoform X2 [Apis mellifera]	-	-	-	-	GO:0005575//cellular_component;GO:0005622//intracellular;GO:0005623//cell;GO:0005634//nucleus;GO:0005654//nucleoplasm;GO:0005737//cytoplasm;GO:0005829//cytosol;GO:0005886//plasma membrane;GO:0016020//membrane;GO:0030027//lamellipodium;GO:0031252//cell leading edge;GO:0031974//membrane-enclosed lumen;GO:0031981//nuclear lumen;GO:0042995//cell projection;GO:0043226//organelle;GO:0043227//membrane-b…	GO:0003674//molecular_function;GO:0004553//hydrolase activity, hydrolyzing O-glycosyl compounds;GO:0005509//calcium ion binding;GO:0005524//ATP binding;GO:0008289//lipid binding;GO:0038023//signaling receptor activity;GO:0060089//molecular transducer activity	GO:0000272//polysaccharide catabolic process;GO:0006357//regulation of transcription from RNA polymerase II promoter;GO:0007059//chromosome segregation;GO:0007154//cell communication;GO:0007165//signal transduction;GO:0007166//cell surface receptor signaling pathway;GO:0007267//cell-cell signaling;GO:0008104//protein localization;GO:0008150//biological_process;GO:0008285//negative regulation of c…	--
ncbi_410065	135	51	164	474	35	249	19.002	10.689	18.257	44.77	9.021	25.283	15.9827	26.358	0.721733	0.127806	0.998779	--	cuticular protein analogous to peritrophins 3-D precursor [Apis mellifera]	-	-	-	-	-	GO:0097367//carbohydrate derivative binding	GO:0006022//aminoglycan metabolic process	--
ncbi_406141	4	0	14	148	0	69	0.9	0	2.49	22.338	0	11.195	1.13	11.1777	3.30622	0.127982	0.998779	PLA2	phospholipase A2 precursor [Apis mellifera]	Metabolism;Environmental Information Processing;Metabolism;Organismal Systems;Organismal Systems;Organismal Systems;Metabolism;Metabolism;Metabolism;Metabolism	Global and overview maps;Signal transduction;Lipid metabolism;Digestive system;Circulatory system;Digestive system;Lipid metabolism;Lipid metabolism;Lipid metabolism;Lipid metabolism	ko01100//Metabolic pathways;ko04014//Ras signaling pathway;ko00564//Glycerophospholipid metabolism;ko04972//Pancreatic secretion;ko04270//Vascular smooth muscle contraction;ko04975//Fat digestion and absorption;ko00565//Ether lipid metabolism;ko00590//Arachidonic acid metabolism;ko00592//alpha-Linolenic acid metabolism;ko00591//Linoleic acid metabolism	K01047;K01047;K01047;K01047;K01047;K01047;K01047;K01047;K01047;K01047	-	GO:0004620//phospholipase activity;GO:0046872//metal ion binding	GO:0006629//lipid metabolic process;GO:0006796//phosphate-containing compound metabolic process	--
ncbi_724598	264	165	287	230	128	244	12.963	12.065	11.146	7.579	11.51	8.643	12.058	9.244	-0.383401	0.128072	0.998779	TCTN3	PREDICTED: tectonic-3-like [Apis dorsata]	-	-	-	-	GO:0005575//cellular_component;GO:0005576//extracellular region;GO:0005615//extracellular space;GO:0005622//intracellular;GO:0005623//cell;GO:0005634//nucleus;GO:0005737//cytoplasm;GO:0005813//centrosome;GO:0005815//microtubule organizing center;GO:0005829//cytosol;GO:0005856//cytoskeleton;GO:0005929//cilium;GO:0015630//microtubule cytoskeleton;GO:0016020//membrane;GO:0030425//dendrite;GO:0032991…	GO:0003674//molecular_function;GO:0005488//binding;GO:0005515//protein binding;GO:0008092//cytoskeletal protein binding;GO:0015631//tubulin binding;GO:0043015//gamma-tubulin binding	GO:0000003//reproduction;GO:0000226//microtubule cytoskeleton organization;GO:0001578//microtubule bundle formation;GO:0001736//establishment of planar polarity;GO:0001738//morphogenesis of a polarized epithelium;GO:0002009//morphogenesis of an epithelium;GO:0003006//developmental process involved in reproduction;GO:0006810//transport;GO:0006928//movement of cell or subcellular component;GO:00069…	--
MSTRG.10590	897	839	1411	2030	745	2000	65.194	93.055	81.379	99.605	100.321	106.981	79.876	102.302	0.357005	0.128292	0.998779	--	uncharacterized protein LOC102656085 [Apis mellifera]	-	-	-	-	-	-	-	--
ncbi_107965706	32	18	63	208	20	38	6.333	5.305	9.861	27.625	7.249	5.425	7.16633	13.433	0.906474	0.128313	0.998779	--	PREDICTED: uncharacterized protein LOC107965706 [Apis mellifera]	-	-	-	-	-	-	-	--
ncbi_107965038	39	21	43	21	11	40	2.954	2.473	2.86	1.351	1.862	2.52	2.76233	1.911	-0.53156	0.12834	0.998779	Slc30a2	PREDICTED: zinc transporter 2-like isoform X1 [Apis mellifera]	-	-	-	-	GO:0005575//cellular_component;GO:0005622//intracellular;GO:0005623//cell;GO:0005737//cytoplasm;GO:0016020//membrane;GO:0016021//integral component of membrane;GO:0031090//organelle membrane;GO:0031224//intrinsic component of membrane;GO:0031410//cytoplasmic vesicle;GO:0031982//vesicle;GO:0043226//organelle;GO:0043227//membrane-bounded organelle;GO:0043229//intracellular organelle;GO:0044422//org…	GO:0003674//molecular_function;GO:0005215//transporter activity;GO:0005385//zinc ion transmembrane transporter activity;GO:0005488//binding;GO:0008324//cation transmembrane transporter activity;GO:0015075//ion transmembrane transporter activity;GO:0015318//inorganic solute uptake transmembrane transporter activity;GO:0015562//efflux transmembrane transporter activity;GO:0022857//transmembrane tra…	GO:0000041//transition metal ion transport;GO:0006810//transport;GO:0006811//ion transport;GO:0006812//cation transport;GO:0006829//zinc II ion transport;GO:0008150//biological_process;GO:0009987//cellular process;GO:0010035//response to inorganic substance;GO:0010038//response to metal ion;GO:0010043//response to zinc ion;GO:0030001//metal ion transport;GO:0032879//regulation of localization;GO:…	--
ncbi_726053	223	140	428	182	202	1325	9.352	8.773	14.3	5.165	15.574	40.311	10.8083	20.35	0.912885	0.128965	0.998779	EHBP1	PREDICTED: EH domain-binding protein 1 isoform X1 [Apis mellifera]	-	-	-	-	GO:0005575//cellular_component;GO:0005622//intracellular;GO:0005623//cell;GO:0005737//cytoplasm;GO:0005768//endosome;GO:0005829//cytosol;GO:0005886//plasma membrane;GO:0005938//cell cortex;GO:0012505//endomembrane system;GO:0016020//membrane;GO:0031410//cytoplasmic vesicle;GO:0031982//vesicle;GO:0043226//organelle;GO:0043227//membrane-bounded organelle;GO:0043229//intracellular organelle;GO:00444…	GO:0003674//molecular_function;GO:0003779//actin binding;GO:0005488//binding;GO:0005515//protein binding;GO:0008092//cytoskeletal protein binding	GO:0002790//peptide secretion;GO:0006351//transcription, DNA-templated;GO:0006810//transport;GO:0006897//endocytosis;GO:0007275//multicellular organism development;GO:0007423//sensory organ development;GO:0008104//protein localization;GO:0008150//biological_process;GO:0008356//asymmetric cell division;GO:0008593//regulation of Notch signaling pathway;GO:0009306//protein secretion;GO:0009966//regu…	--
ncbi_726980	32	21	28	30	3	17	6.077	5.939	4.206	3.823	1.043	2.329	5.40733	2.39833	-1.17289	0.12957	0.998779	--	PREDICTED: natterin-3-like [Apis cerana]	-	-	-	-	-	-	-	--
ncbi_107964791	398	62	96	165	57	82	11.764	2.729	2.244	3.273	3.085	1.748	5.579	2.702	-1.04598	0.129588	0.998779	--	PREDICTED: titin-like [Apis mellifera]	-	-	-	-	-	-	-	--
ncbi_406079	5536	2052	3794	3414	1903	3789	348.46	185.118	170.153	142.674	196.811	144.036	234.577	161.174	-0.541446	0.130257	0.998779	Nmdar1	NMDA receptor 1 [Apis mellifera]	Human Diseases;Human Diseases;Environmental Information Processing;Environmental Information Processing;Environmental Information Processing;Human Diseases;Environmental Information Processing;Environmental Information Processing;Organismal Systems;Organismal Systems;Human Diseases;Organismal Systems;Human Diseases;Human Diseases;Human Diseases	Neurodegenerative disease;Neurodegenerative disease;Signal transduction;Signal transduction;Signal transduction;Substance dependence;Signal transduction;Signaling molecules and interaction;Environmental adaptation;Nervous system;Substance dependence;Nervous system;Substance dependence;Neurodegenerative disease;Substance dependence	ko05016//Huntington disease;ko05010//Alzheimer disease;ko04024//cAMP signaling pathway;ko04014//Ras signaling pathway;ko04015//Rap1 signaling pathway;ko05034//Alcoholism;ko04020//Calcium signaling pathway;ko04080//Neuroactive ligand-receptor interaction;ko04713//Circadian entrainment;ko04724//Glutamatergic synapse;ko05031//Amphetamine addiction;ko04720//Long-term potentiation;ko05030//Cocaine add…	K05208;K05208;K05208;K05208;K05208;K05208;K05208;K05208;K05208;K05208;K05208;K05208;K05208;K05208;K05208	GO:0031224//intrinsic component of membrane;GO:0097060//synaptic membrane	GO:0005231//excitatory extracellular ligand-gated ion channel activity	GO:0006811//ion transport;GO:0007215//glutamate receptor signaling pathway	--
ncbi_726358	3881	1999	2812	3206	1307	3170	66.418	50.944	38.063	36.814	40.992	39.145	51.8083	38.9837	-0.410314	0.130833	0.998779	HTT	PREDICTED: huntingtin isoform X1 [Apis mellifera]	Human Diseases	Neurodegenerative disease	ko05016//Huntington disease	K04533	GO:0005575//cellular_component;GO:0005622//intracellular;GO:0005623//cell;GO:0005634//nucleus;GO:0005654//nucleoplasm;GO:0005737//cytoplasm;GO:0005739//mitochondrion;GO:0005768//endosome;GO:0005770//late endosome;GO:0005773//vacuole;GO:0005776//autophagosome;GO:0005783//endoplasmic reticulum;GO:0005794//Golgi apparatus;GO:0005814//centriole;GO:0005815//microtubule organizing center;GO:0005829//cy…	GO:0002039//p53 binding;GO:0003674//molecular_function;GO:0005102//receptor binding;GO:0005488//binding;GO:0005515//protein binding;GO:0005522//profilin binding;GO:0008092//cytoskeletal protein binding;GO:0008134//transcription factor binding;GO:0008144//drug binding;GO:0015631//tubulin binding;GO:0019899//enzyme binding;GO:0019900//kinase binding;GO:0031072//heat shock protein binding;GO:0034452…	GO:0000003//reproduction;GO:0000050//urea cycle;GO:0000052//citrulline metabolic process;GO:0000132//establishment of mitotic spindle orientation;GO:0000226//microtubule cytoskeleton organization;GO:0000278//mitotic cell cycle;GO:0000920//cell separation after cytokinesis;GO:0001672//regulation of chromatin assembly or disassembly;GO:0001704//formation of primary germ layer;GO:0001707//mesoderm f…	--
ncbi_725038	1936	1416	5001	7799	1585	5050	334.474	364.282	683.324	904.164	501.442	629.372	460.693	678.326	0.558172	0.131172	0.998779	--	PREDICTED: protein NPC2 homolog [Apis cerana]	Cellular Processes;Organismal Systems	Transport and catabolism;Digestive system	ko04142//Lysosome;ko04979//Cholesterol metabolism	K13443;K13443	-	GO:0003674//molecular_function;GO:0005488//binding;GO:0005496//steroid binding;GO:0008289//lipid binding;GO:0032934//sterol binding;GO:0097159//organic cyclic compound binding	GO:0002165//instar larval or pupal development;GO:0006629//lipid metabolic process;GO:0006694//steroid biosynthetic process;GO:0006810//transport;GO:0006869//lipid transport;GO:0007275//multicellular organism development;GO:0008150//biological_process;GO:0008152//metabolic process;GO:0008202//steroid metabolic process;GO:0008610//lipid biosynthetic process;GO:0009058//biosynthetic process;GO:0009…	--
ncbi_408672	587	512	988	1015	522	1567	105.951	137.51	140.914	122.958	172.723	203.958	128.125	166.546	0.378372	0.13138	0.998779	Pdcd6	PREDICTED: programmed cell death protein 6-like isoform X1 [Apis dorsata]	-	-	-	-	GO:0000139//Golgi membrane;GO:0000151//ubiquitin ligase complex;GO:0005575//cellular_component;GO:0005622//intracellular;GO:0005623//cell;GO:0005634//nucleus;GO:0005737//cytoplasm;GO:0005768//endosome;GO:0005783//endoplasmic reticulum;GO:0005789//endoplasmic reticulum membrane;GO:0005794//Golgi apparatus;GO:0005798//Golgi-associated vesicle;GO:0012505//endomembrane system;GO:0012506//vesicle memb…	GO:0000287//magnesium ion binding;GO:0003674//molecular_function;GO:0003824//catalytic activity;GO:0004175//endopeptidase activity;GO:0004197//cysteine-type endopeptidase activity;GO:0004198//calcium-dependent cysteine-type endopeptidase activity;GO:0005488//binding;GO:0005509//calcium ion binding;GO:0005515//protein binding;GO:0008233//peptidase activity;GO:0008234//cysteine-type peptidase activ…	GO:0001525//angiogenesis;GO:0001568//blood vessel development;GO:0001837//epithelial to mesenchymal transition;GO:0001932//regulation of protein phosphorylation;GO:0001934//positive regulation of protein phosphorylation;GO:0001936//regulation of endothelial cell proliferation;GO:0001938//positive regulation of endothelial cell proliferation;GO:0001944//vasculature development;GO:0006508//proteoly…	--
ncbi_412407	261	146	298	290	156	746	24.191	20.15	21.845	18.037	26.477	49.878	22.062	31.464	0.512139	0.131417	0.998779	mthfsd	PREDICTED: methenyltetrahydrofolate synthase domain-containing protein [Apis mellifera]	-	-	-	-	GO:0005575//cellular_component;GO:0005622//intracellular;GO:0005623//cell;GO:0005737//cytoplasm;GO:0009507//chloroplast;GO:0009536//plastid;GO:0032991//macromolecular complex;GO:0043226//organelle;GO:0043227//membrane-bounded organelle;GO:0043229//intracellular organelle;GO:0043231//intracellular membrane-bounded organelle;GO:0044424//intracellular part;GO:0044444//cytoplasmic part;GO:0044464//ce…	GO:0000166//nucleotide binding;GO:0003674//molecular_function;GO:0003676//nucleic acid binding;GO:0003723//RNA binding;GO:0005488//binding;GO:0005524//ATP binding;GO:0008144//drug binding;GO:0017076//purine nucleotide binding;GO:0030272//5-formyltetrahydrofolate cyclo-ligase activity;GO:0030554//adenyl nucleotide binding;GO:0032553//ribonucleotide binding;GO:0032555//purine ribonucleotide binding…	GO:0000003//reproduction;GO:0000375//RNA splicing, via transesterification reactions;GO:0000377//RNA splicing, via transesterification reactions with bulged adenosine as nucleophile;GO:0000398//mRNA splicing, via spliceosome;GO:0000578//embryonic axis specification;GO:0003002//regionalization;GO:0003006//developmental process involved in reproduction;GO:0006139//nucleobase-containing compound met…	--
ncbi_551920	79	86	175	49	45	153	3.409	5.527	5.973	1.419	3.556	4.763	4.96967	3.246	-0.614486	0.131735	0.998779	--	PREDICTED: mucin-5AC [Apis mellifera]	-	-	-	-	-	-	-	--
ncbi_412663	56	21	54	106	27	96	0.734	0.41	0.559	0.932	0.648	0.907	0.567667	0.829	0.546328	0.132276	0.998779	LanA	PREDICTED: laminin subunit alpha [Apis florea]	Metabolism;Human Diseases;Human Diseases;Environmental Information Processing;Cellular Processes;Human Diseases;Human Diseases;Human Diseases;Environmental Information Processing	Global and overview maps;Cancer: overview;Infectious disease: viral;Signal transduction;Cellular community - eukaryotes;Infectious disease: parasitic;Cancer: specific types;Infectious disease: parasitic;Signaling molecules and interaction	ko01100//Metabolic pathways;ko05200//Pathways in cancer;ko05165//Human papillomavirus infection;ko04151//PI3K-Akt signaling pathway;ko04510//Focal adhesion;ko05145//Toxoplasmosis;ko05222//Small cell lung cancer;ko05146//Amoebiasis;ko04512//ECM-receptor interaction	K06240;K06240;K06240;K06240;K06240;K06240;K06240;K06240;K06240	GO:0005575//cellular_component;GO:0005576//extracellular region;GO:0005604//basement membrane;GO:0005605//basal lamina;GO:0005623//cell;GO:0005886//plasma membrane;GO:0016020//membrane;GO:0031012//extracellular matrix;GO:0036062//presynaptic periactive zone;GO:0042734//presynaptic membrane;GO:0044420//extracellular matrix component;GO:0044421//extracellular region part;GO:0044425//membrane part;G…	GO:0003674//molecular_function;GO:0005102//receptor binding;GO:0005198//structural molecule activity;GO:0005201//extracellular matrix structural constituent;GO:0005488//binding;GO:0005515//protein binding	GO:0000003//reproduction;GO:0000902//cell morphogenesis;GO:0000904//cell morphogenesis involved in differentiation;GO:0001764//neuron migration;GO:0002252//immune effector process;GO:0002376//immune system process;GO:0006582//melanin metabolic process;GO:0006725//cellular aromatic compound metabolic process;GO:0006928//movement of cell or subcellular component;GO:0006935//chemotaxis;GO:0006950//r…	--
ncbi_410237	87	22	90	177	77	72	1.139	0.43	0.933	1.559	1.84	0.682	0.834	1.36033	0.705841	0.132578	0.998779	LUBEL	PREDICTED: microtubule-associated protein futsch-like [Apis dorsata]	Cellular Processes;Organismal Systems	Cell growth and death;Immune system	ko04217//Necroptosis;ko04621//NOD-like receptor signaling pathway	K11974;K11974	GO:0000151//ubiquitin ligase complex;GO:0005575//cellular_component;GO:0005622//intracellular;GO:0005623//cell;GO:0005737//cytoplasm;GO:0005829//cytosol;GO:0005886//plasma membrane;GO:0005887//integral component of plasma membrane;GO:0009898//cytoplasmic side of plasma membrane;GO:0016020//membrane;GO:0016021//integral component of membrane;GO:0031224//intrinsic component of membrane;GO:0031226//…	GO:0003674//molecular_function;GO:0003824//catalytic activity;GO:0004842//ubiquitin-protein transferase activity;GO:0005488//binding;GO:0005515//protein binding;GO:0008270//zinc ion binding;GO:0016740//transferase activity;GO:0019787//ubiquitin-like protein transferase activity;GO:0019899//enzyme binding;GO:0031593//polyubiquitin binding;GO:0031625//ubiquitin protein ligase binding;GO:0032182//ub…	GO:0000209//protein polyubiquitination;GO:0001959//regulation of cytokine-mediated signaling pathway;GO:0002253//activation of immune response;GO:0002376//immune system process;GO:0002429//immune response-activating cell surface receptor signaling pathway;GO:0002682//regulation of immune system process;GO:0002684//positive regulation of immune system process;GO:0002757//immune response-activating…	--
ncbi_724239	20	25	139	619	56	42	1.582	2.945	8.696	32.859	8.112	2.397	4.40767	14.456	1.71358	0.13262	0.998779	AADAT	PREDICTED: kynurenine/alpha-aminoadipate aminotransferase, mitochondrial-like [Apis mellifera]	Metabolism;Metabolism;Metabolism;Metabolism;Metabolism	Global and overview maps;Amino acid metabolism;Amino acid metabolism;Global and overview maps;Amino acid metabolism	ko01100//Metabolic pathways;ko00310//Lysine degradation;ko00380//Tryptophan metabolism;ko01210//2-Oxocarboxylic acid metabolism;ko00300//Lysine biosynthesis	K00825;K00825;K00825;K00825;K00825	GO:0005575//cellular_component;GO:0005622//intracellular;GO:0005623//cell;GO:0005737//cytoplasm;GO:0005739//mitochondrion;GO:0005759//mitochondrial matrix;GO:0031974//membrane-enclosed lumen;GO:0043226//organelle;GO:0043227//membrane-bounded organelle;GO:0043229//intracellular organelle;GO:0043231//intracellular membrane-bounded organelle;GO:0043233//organelle lumen;GO:0044422//organelle part;GO:…	GO:0003674//molecular_function;GO:0003824//catalytic activity;GO:0004400//histidinol-phosphate transaminase activity;GO:0004838//L-tyrosine:2-oxoglutarate aminotransferase activity;GO:0005488//binding;GO:0005515//protein binding;GO:0008144//drug binding;GO:0008483//transaminase activity;GO:0009016//succinyldiaminopimelate transaminase activity;GO:0016212//kynurenine-oxoglutarate transaminase acti…	GO:0000105//histidine biosynthetic process;GO:0006082//organic acid metabolic process;GO:0006084//acetyl-CoA metabolic process;GO:0006103//2-oxoglutarate metabolic process;GO:0006139//nucleobase-containing compound metabolic process;GO:0006163//purine nucleotide metabolic process;GO:0006520//cellular amino acid metabolic process;GO:0006536//glutamate metabolic process;GO:0006553//lysine metabolic…	--
ncbi_413126	243	165	377	326	187	762	8.842	8.94	10.85	7.965	12.46	20.001	9.544	13.4753	0.497655	0.132647	0.998779	Tao	PREDICTED: serine/threonine-protein kinase TAO1 [Apis florea]	Environmental Information Processing	Signal transduction	ko04010//MAPK signaling pathway	K04429	GO:0005575//cellular_component;GO:0005622//intracellular;GO:0005623//cell;GO:0005737//cytoplasm;GO:0005819//spindle;GO:0005829//cytosol;GO:0005856//cytoskeleton;GO:0005874//microtubule;GO:0005886//plasma membrane;GO:0005938//cell cortex;GO:0015630//microtubule cytoskeleton;GO:0016020//membrane;GO:0043226//organelle;GO:0043228//non-membrane-bounded organelle;GO:0043229//intracellular organelle;GO:…	GO:0000166//nucleotide binding;GO:0003674//molecular_function;GO:0003824//catalytic activity;GO:0004672//protein kinase activity;GO:0004674//protein serine/threonine kinase activity;GO:0004709//MAP kinase kinase kinase activity;GO:0005488//binding;GO:0005515//protein binding;GO:0005524//ATP binding;GO:0008022//protein C-terminus binding;GO:0008047//enzyme activator activity;GO:0008092//cytoskelet…	GO:0000003//reproduction;GO:0000075//cell cycle checkpoint;GO:0000077//DNA damage checkpoint;GO:0000165//MAPK cascade;GO:0000186//activation of MAPKK activity;GO:0000187//activation of MAPK activity;GO:0000226//microtubule cytoskeleton organization;GO:0000278//mitotic cell cycle;GO:0001894//tissue homeostasis;GO:0001932//regulation of protein phosphorylation;GO:0001933//negative regulation of pro…	--
ncbi_551935	61	31	241	407	40	289	13.82	10.459	43.184	61.878	16.595	47.234	22.4877	41.9023	0.897897	0.132915	0.998779	--	odorant binding protein 21 precursor [Apis mellifera]	-	-	-	-	-	GO:0005549//odorant binding	-	--
ncbi_550671	259	152	490	682	206	510	28.226	24.667	42.234	49.875	41.11	40.094	31.709	43.693	0.46251	0.13293	0.998779	ea	PREDICTED: venom serine protease Bi-VSP [Apis mellifera]	-	-	-	-	-	GO:0004175//endopeptidase activity	GO:0019538//protein metabolic process	--
ncbi_406124	4839	2364	2370	2925	1728	2086	114.116	102.66	57.829	63.627	86.304	56.041	91.535	68.6573	-0.41491	0.133134	0.998779	Rdl	PREDICTED: gamma-aminobutyric acid receptor subunit beta isoform X2 [Apis mellifera]	Organismal Systems;Environmental Information Processing;Organismal Systems;Organismal Systems;Human Diseases;Human Diseases	Nervous system;Signaling molecules and interaction;Nervous system;Nervous system;Substance dependence;Substance dependence	ko04723//Retrograde endocannabinoid signaling;ko04080//Neuroactive ligand-receptor interaction;ko04727//GABAergic synapse;ko04726//Serotonergic synapse;ko05032//Morphine addiction;ko05033//Nicotine addiction	K05181;K05181;K05181;K05181;K05181;K05181	GO:0031224//intrinsic component of membrane	GO:0015276//ligand-gated ion channel activity	GO:0006811//ion transport;GO:0050794//regulation of cellular process	--
ncbi_551699	218	143	456	346	218	734	15.238	14.885	25.209	16.23	27.905	37.012	18.444	27.049	0.552424	0.133237	0.998779	tmem145	PREDICTED: transmembrane protein 145 [Apis mellifera]	-	-	-	-	-	-	GO:0010033//response to organic substance	--
ncbi_409346	212	91	275	190	172	585	7.455	4.742	7.659	4.46	11.013	14.825	6.61867	10.0993	0.609648	0.133251	0.998779	TBC1D4	PREDICTED: TBC1 domain family member 1 isoform X1 [Apis mellifera]	Organismal Systems;Human Diseases	Endocrine system;Endocrine and metabolic disease	ko04919//Thyroid hormone signaling pathway;ko04931//Insulin resistance	K17902;K17902	GO:0005575//cellular_component;GO:0005622//intracellular;GO:0005623//cell;GO:0005634//nucleus;GO:0005737//cytoplasm;GO:0005794//Golgi apparatus;GO:0005829//cytosol;GO:0009986//cell surface;GO:0012505//endomembrane system;GO:0043226//organelle;GO:0043227//membrane-bounded organelle;GO:0043229//intracellular organelle;GO:0043231//intracellular membrane-bounded organelle;GO:0044424//intracellular pa…	GO:0003674//molecular_function;GO:0005096//GTPase activator activity;GO:0005102//receptor binding;GO:0005178//integrin binding;GO:0005488//binding;GO:0005515//protein binding;GO:0008047//enzyme activator activity;GO:0017016//Ras GTPase binding;GO:0017137//Rab GTPase binding;GO:0019899//enzyme binding;GO:0030234//enzyme regulator activity;GO:0030695//GTPase regulator activity;GO:0031267//small GTP…	GO:0006810//transport;GO:0006886//intracellular protein transport;GO:0007155//cell adhesion;GO:0008104//protein localization;GO:0008150//biological_process;GO:0009987//cellular process;GO:0015031//protein transport;GO:0015833//peptide transport;GO:0016043//cellular component organization;GO:0022610//biological adhesion;GO:0031338//regulation of vesicle fusion;GO:0032879//regulation of localizatio…	--
ncbi_410121	152	115	191	184	130	418	6.066	6.834	6.029	4.928	9.501	12.034	6.30967	8.821	0.483378	0.133315	0.998779	TXNDC11	PREDICTED: thioredoxin domain-containing protein 11 [Apis mellifera]	-	-	-	-	GO:0005575//cellular_component;GO:0005622//intracellular;GO:0005623//cell;GO:0005737//cytoplasm;GO:0005783//endoplasmic reticulum;GO:0005789//endoplasmic reticulum membrane;GO:0012505//endomembrane system;GO:0016020//membrane;GO:0016021//integral component of membrane;GO:0031224//intrinsic component of membrane;GO:0031984//organelle subcompartment;GO:0042175//nuclear outer membrane-endoplasmic re…	GO:0003674//molecular_function;GO:0003756//protein disulfide isomerase activity;GO:0003824//catalytic activity;GO:0015036//disulfide oxidoreductase activity;GO:0015926//glucosidase activity;GO:0016667//oxidoreductase activity, acting on a sulfur group of donors;GO:0016853//isomerase activity;GO:0016860//intramolecular oxidoreductase activity;GO:0016864//intramolecular oxidoreductase activity, tra…	GO:0006457//protein folding;GO:0006790//sulfur compound metabolic process;GO:0006950//response to stress;GO:0008150//biological_process;GO:0009987//cellular process;GO:0019725//cellular homeostasis;GO:0033554//cellular response to stress;GO:0034976//response to endoplasmic reticulum stress;GO:0042592//homeostatic process;GO:0045454//cell redox homeostasis;GO:0050789//regulation of biological proc…	--
ncbi_100577717	50	18	33	34	63	74	4.019	2.136	2.097	1.84	9.302	4.293	2.75067	5.145	0.90339	0.133532	0.998779	--	Group 3 secretory phospholipase A2 [Melipona quadrifasciata]	Metabolism;Environmental Information Processing;Metabolism;Organismal Systems;Organismal Systems;Organismal Systems;Metabolism;Metabolism;Metabolism;Metabolism	Global and overview maps;Signal transduction;Lipid metabolism;Digestive system;Circulatory system;Digestive system;Lipid metabolism;Lipid metabolism;Lipid metabolism;Lipid metabolism	ko01100//Metabolic pathways;ko04014//Ras signaling pathway;ko00564//Glycerophospholipid metabolism;ko04972//Pancreatic secretion;ko04270//Vascular smooth muscle contraction;ko04975//Fat digestion and absorption;ko00565//Ether lipid metabolism;ko00590//Arachidonic acid metabolism;ko00592//alpha-Linolenic acid metabolism;ko00591//Linoleic acid metabolism	K01047;K01047;K01047;K01047;K01047;K01047;K01047;K01047;K01047;K01047	-	GO:0046872//metal ion binding	GO:0006629//lipid metabolic process	--
ncbi_408903	4089	2343	4222	4059	1688	4126	327.014	273.279	261.282	218.15	247.063	230.866	287.192	232.026	-0.307725	0.133742	0.998779	--	PREDICTED: protein tweety [Vollenhovia emeryi]	-	-	-	-	-	-	-	--
ncbi_725999	454	403	884	1126	492	946	32.968	43.066	48.754	54.212	63.846	47.914	41.596	55.324	0.411461	0.134112	0.998779	--	PREDICTED: uncharacterized protein LOC108001707 isoform X1 [Apis cerana]	-	-	-	-	-	-	-	--
ncbi_724282	101	37	86	55	39	22	3.63	1.98	2.444	1.326	2.567	0.57	2.68467	1.48767	-0.851692	0.134149	0.998779	otp	PREDICTED: homeobox protein orthopedia [Apis mellifera]	-	-	-	-	GO:0005575//cellular_component;GO:0005622//intracellular;GO:0005623//cell;GO:0005634//nucleus;GO:0043226//organelle;GO:0043227//membrane-bounded organelle;GO:0043229//intracellular organelle;GO:0043231//intracellular membrane-bounded organelle;GO:0044424//intracellular part;GO:0044464//cell part	GO:0000981//RNA polymerase II transcription factor activity, sequence-specific DNA binding;GO:0003674//molecular_function;GO:0003676//nucleic acid binding;GO:0003677//DNA binding;GO:0003700//transcription factor activity, sequence-specific DNA binding;GO:0005488//binding;GO:0043565//sequence-specific DNA binding;GO:0097159//organic cyclic compound binding;GO:1901363//heterocyclic compound binding	GO:0002052//positive regulation of neuroblast proliferation;GO:0006139//nucleobase-containing compound metabolic process;GO:0006351//transcription, DNA-templated;GO:0006355//regulation of transcription, DNA-templated;GO:0006357//regulation of transcription from RNA polymerase II promoter;GO:0006725//cellular aromatic compound metabolic process;GO:0006807//nitrogen compound metabolic process;GO:00…	TF_Otx
ncbi_413686	850	483	595	738	295	532	135.38	114.552	74.949	78.876	86.038	61.123	108.294	75.3457	-0.523352	0.134425	0.998779	CG4038	PREDICTED: H/ACA ribonucleoprotein complex subunit 1 [Apis mellifera]	Genetic Information Processing	Translation	ko03008//Ribosome biogenesis in eukaryotes	K11128	GO:0044452//nucleolar part	-	GO:0022613//ribonucleoprotein complex biogenesis	--
ncbi_408447	328	236	420	303	160	427	20.488	21.951	20.748	12.7	18.301	19.24	21.0623	16.747	-0.330763	0.13447	0.998779	Nrt	PREDICTED: neurotactin [Apis mellifera]	-	-	-	-	GO:0005575//cellular_component;GO:0005623//cell;GO:0005886//plasma membrane;GO:0016020//membrane;GO:0016323//basolateral plasma membrane;GO:0044425//membrane part;GO:0044459//plasma membrane part;GO:0044464//cell part;GO:0071944//cell periphery;GO:0098590//plasma membrane region	GO:0003674//molecular_function;GO:0003824//catalytic activity;GO:0016787//hydrolase activity;GO:0016788//hydrolase activity, acting on ester bonds;GO:0052689//carboxylic ester hydrolase activity	GO:0000902//cell morphogenesis;GO:0000904//cell morphogenesis involved in differentiation;GO:0006928//movement of cell or subcellular component;GO:0006935//chemotaxis;GO:0007275//multicellular organism development;GO:0007399//nervous system development;GO:0007409//axonogenesis;GO:0007411//axon guidance;GO:0007413//axonal fasciculation;GO:0007417//central nervous system development;GO:0008037//cel…	--
ncbi_413224	1436	1116	1263	1184	658	1594	47.775	56.474	33.413	26.721	39.434	38.05	45.8873	34.735	-0.401706	0.134498	0.998779	Dagla	PREDICTED: sn1-specific diacylglycerol lipase alpha-like isoform X1 [Apis dorsata]	Organismal Systems;Organismal Systems;Organismal Systems	Nervous system;Endocrine system;Sensory system	ko04723//Retrograde endocannabinoid signaling;ko04925//Aldosterone synthesis and secretion;ko04745//Phototransduction - fly	K13806;K13806;K13806	GO:0005575//cellular_component;GO:0005622//intracellular;GO:0005623//cell;GO:0005737//cytoplasm;GO:0005886//plasma membrane;GO:0016020//membrane;GO:0016021//integral component of membrane;GO:0030424//axon;GO:0031224//intrinsic component of membrane;GO:0033267//axon part;GO:0042995//cell projection;GO:0043005//neuron projection;GO:0043196//varicosity;GO:0044304//main axon;GO:0044424//intracellular…	GO:0003674//molecular_function;GO:0003824//catalytic activity;GO:0004465//lipoprotein lipase activity;GO:0004806//triglyceride lipase activity;GO:0005488//binding;GO:0016298//lipase activity;GO:0016787//hydrolase activity;GO:0016788//hydrolase activity, acting on ester bonds;GO:0043167//ion binding;GO:0043169//cation binding;GO:0046872//metal ion binding;GO:0047372//acylglycerol lipase activity;G…	GO:0001505//regulation of neurotransmitter levels;GO:0001676//long-chain fatty acid metabolic process;GO:0006082//organic acid metabolic process;GO:0006629//lipid metabolic process;GO:0006631//fatty acid metabolic process;GO:0006638//neutral lipid metabolic process;GO:0006639//acylglycerol metabolic process;GO:0006690//icosanoid metabolic process;GO:0006950//response to stress;GO:0006979//respons…	--
ncbi_552044	875	312	511	537	235	613	38.103	20.458	17.147	16.046	18.64	18.259	25.236	17.6483	-0.515951	0.134724	0.998779	--	PREDICTED: ras guanine nucleotide exchange factor P-like isoform X1 [Apis florea]	-	-	-	-	GO:0000242//pericentriolar material;GO:0005575//cellular_component;GO:0005622//intracellular;GO:0005623//cell;GO:0005634//nucleus;GO:0005635//nuclear envelope;GO:0005737//cytoplasm;GO:0005813//centrosome;GO:0005814//centriole;GO:0005815//microtubule organizing center;GO:0005829//cytosol;GO:0005856//cytoskeleton;GO:0005929//cilium;GO:0012505//endomembrane system;GO:0015630//microtubule cytoskeleto…	GO:0003674//molecular_function;GO:0005488//binding;GO:0005515//protein binding;GO:0042802//identical protein binding	GO:0000086//G2/M transition of mitotic cell cycle;GO:0000226//microtubule cytoskeleton organization;GO:0000278//mitotic cell cycle;GO:0001764//neuron migration;GO:0002009//morphogenesis of an epithelium;GO:0002165//instar larval or pupal development;GO:0006810//transport;GO:0006928//movement of cell or subcellular component;GO:0006996//organelle organization;GO:0007010//cytoskeleton organization;…	--
ncbi_725046	1290	954	886	825	513	1383	30.855	32.462	15.466	12.959	21.097	22.283	26.261	18.7797	-0.48375	0.134925	0.998779	FAM135A	PREDICTED: uncharacterized protein LOC725046 isoform X1 [Apis mellifera]	-	-	-	-	-	GO:0003674//molecular_function;GO:0003824//catalytic activity;GO:0008374//O-acyltransferase activity;GO:0016787//hydrolase activity;GO:0016788//hydrolase activity, acting on ester bonds;GO:0052689//carboxylic ester hydrolase activity	GO:0006629//lipid metabolic process;GO:0008150//biological_process;GO:0008152//metabolic process;GO:0009987//cellular process;GO:0044237//cellular metabolic process;GO:0044238//primary metabolic process;GO:0044255//cellular lipid metabolic process;GO:0071704//organic substance metabolic process	--
ncbi_409817	3405	894	1922	1471	879	2370	49.762	19.579	22.986	14.539	24.101	25.816	30.7757	21.4853	-0.518438	0.135067	0.998779	Dscam2	PREDICTED: dscam family member AbsCAM isoform X10 [Apis mellifera]	-	-	-	-	GO:0005575//cellular_component;GO:0005623//cell;GO:0005886//plasma membrane;GO:0005887//integral component of plasma membrane;GO:0016020//membrane;GO:0016021//integral component of membrane;GO:0031224//intrinsic component of membrane;GO:0031226//intrinsic component of plasma membrane;GO:0044425//membrane part;GO:0044459//plasma membrane part;GO:0044464//cell part;GO:0071944//cell periphery	GO:0003674//molecular_function;GO:0003993//acid phosphatase activity;GO:0005488//binding;GO:0005515//protein binding;GO:0042802//identical protein binding;GO:0046872//metal ion binding	GO:0000902//cell morphogenesis;GO:0007155//cell adhesion;GO:0007156//homophilic cell adhesion via plasma membrane adhesion molecules;GO:0007275//multicellular organism development;GO:0007399//nervous system development;GO:0008150//biological_process;GO:0009653//anatomical structure morphogenesis;GO:0009987//cellular process;GO:0016043//cellular component organization;GO:0022008//neurogenesis;GO:0…	--
ncbi_413128	32	53	95	114	105	87	2.027	4.713	4.565	4.628	11.862	3.748	3.76833	6.746	0.840106	0.13517	0.998779	CG8399	PREDICTED: putative ferric-chelate reductase 1 homolog isoform X1 [Apis mellifera]	-	-	-	-	GO:0031224//intrinsic component of membrane	-	GO:0044710//single-organism metabolic process	--
ncbi_725117	297	159	376	307	273	621	17.389	13.701	16.964	11.861	29.098	25.464	16.018	22.141	0.467026	0.135183	0.998779	sty	PREDICTED: protein sprouty isoform X1 [Apis mellifera]	Environmental Information Processing;Human Diseases	Signal transduction;Cancer: overview	ko04013//MAPK signaling pathway - fly;ko05206//MicroRNAs in cancer	K17383;K17383	-	-	GO:0010646//regulation of cell communication	--
MSTRG.6169	12435	4763	3837	7724	2547	4621	243.223	138.726	59.356	101.38	91.227	65.201	147.102	85.936	-0.775479	0.135255	0.998779	--	Repetin [Oryzias melastigma]	-	-	-	-	-	-	-	--
ncbi_408544	229	125	294	187	282	523	16.3	13.223	16.506	8.977	36.657	26.772	15.343	24.1353	0.653566	0.135701	0.998779	loxl3a	PREDICTED: lysyl oxidase homolog 3 isoform X1 [Apis mellifera]	-	-	-	-	-	GO:0016638//oxidoreductase activity, acting on the CH-NH2 group of donors;GO:0046914//transition metal ion binding	GO:0006897//endocytosis;GO:0044710//single-organism metabolic process	--
ncbi_410535	381	243	434	391	168	376	16.949	16.09	15.089	11.342	13.558	11.978	16.0427	12.2927	-0.384116	0.135994	0.998779	lz	PREDICTED: runt-related transcription factor 1-like isoform X1 [Apis mellifera]	-	-	-	-	GO:0043231//intracellular membrane-bounded organelle	GO:0001071//nucleic acid binding transcription factor activity;GO:0032550//purine ribonucleoside binding	GO:0010468//regulation of gene expression	Runt
ncbi_725288	35	16	25	99	22	33	2.16	1.487	1.245	4.119	2.458	1.468	1.63067	2.68167	0.717668	0.13643	0.998779	ARMC3	PREDICTED: armadillo repeat-containing protein 3 [Apis cerana]	-	-	-	-	GO:0005575//cellular_component;GO:0005622//intracellular;GO:0005623//cell;GO:0005634//nucleus;GO:0005737//cytoplasm;GO:0043226//organelle;GO:0043227//membrane-bounded organelle;GO:0043229//intracellular organelle;GO:0043231//intracellular membrane-bounded organelle;GO:0044424//intracellular part;GO:0044464//cell part	GO:0003674//molecular_function;GO:0005515//protein binding	GO:0008150//biological_process	--
ncbi_412468	1870	530	930	1016	451	1065	70.178	29.616	27.569	25.588	30.957	28.76	42.4543	28.435	-0.578244	0.137062	0.998779	fliI	PREDICTED: LOW QUALITY PROTEIN: protein flightless-1 [Apis mellifera]	-	-	-	-	GO:0005575//cellular_component;GO:0005622//intracellular;GO:0005623//cell;GO:0005634//nucleus;GO:0005654//nucleoplasm;GO:0005737//cytoplasm;GO:0005815//microtubule organizing center;GO:0005829//cytosol;GO:0005856//cytoskeleton;GO:0005903//brush border;GO:0005912//adherens junction;GO:0005924//cell-substrate adherens junction;GO:0005925//focal adhesion;GO:0015630//microtubule cytoskeleton;GO:00300…	GO:0003674//molecular_function;GO:0003779//actin binding;GO:0005488//binding;GO:0005509//calcium ion binding;GO:0005515//protein binding;GO:0008092//cytoskeletal protein binding;GO:0043167//ion binding;GO:0043169//cation binding;GO:0044877//macromolecular complex binding;GO:0046872//metal ion binding;GO:0051015//actin filament binding	GO:0001703//gastrulation with mouth forming first;GO:0006139//nucleobase-containing compound metabolic process;GO:0006351//transcription, DNA-templated;GO:0006355//regulation of transcription, DNA-templated;GO:0006725//cellular aromatic compound metabolic process;GO:0006807//nitrogen compound metabolic process;GO:0006996//organelle organization;GO:0007010//cytoskeleton organization;GO:0007275//mu…	--
ncbi_724281	6	9	2	2	2	0	0.236	0.527	0.062	0.053	0.144	0	0.275	0.0656667	-2.0662	0.137103	0.998779	LBX1	PREDICTED: homeotic protein antennapedia-like [Apis mellifera]	-	-	-	-	GO:0000408//EKC/KEOPS complex;GO:0005575//cellular_component;GO:0005622//intracellular;GO:0005623//cell;GO:0005634//nucleus;GO:0005667//transcription factor complex;GO:0032991//macromolecular complex;GO:0043226//organelle;GO:0043227//membrane-bounded organelle;GO:0043229//intracellular organelle;GO:0043231//intracellular membrane-bounded organelle;GO:0044424//intracellular part;GO:0044464//cell p…	GO:0000981//RNA polymerase II transcription factor activity, sequence-specific DNA binding;GO:0003674//molecular_function;GO:0003676//nucleic acid binding;GO:0003677//DNA binding;GO:0003700//transcription factor activity, sequence-specific DNA binding;GO:0005488//binding;GO:0043565//sequence-specific DNA binding;GO:0097159//organic cyclic compound binding;GO:1901363//heterocyclic compound binding	GO:0001708//cell fate specification;GO:0001709//cell fate determination;GO:0001947//heart looping;GO:0002009//morphogenesis of an epithelium;GO:0003007//heart morphogenesis;GO:0003143//embryonic heart tube morphogenesis;GO:0006139//nucleobase-containing compound metabolic process;GO:0006351//transcription, DNA-templated;GO:0006355//regulation of transcription, DNA-templated;GO:0006357//regulation…	TF_Otx
ncbi_726458	18	32	29	24	9	17	0.816	2.16	1.04	0.73	0.747	0.556	1.33867	0.677667	-0.982149	0.137167	0.998779	ETV5	PREDICTED: ETS-like protein pointed isoform X1 [Apis mellifera]	Human Diseases;Human Diseases	Cancer: overview;Cancer: specific types	ko05202//Transcriptional misregulation in cancer;ko05215//Prostate cancer	K15593;K15593	GO:0043231//intracellular membrane-bounded organelle	GO:0001071//nucleic acid binding transcription factor activity;GO:0003677//DNA binding	GO:0010468//regulation of gene expression	ETS
ncbi_725171	529	302	460	717	267	951	85.041	72.293	58.485	77.347	78.599	110.284	71.9397	88.7433	0.302851	0.137237	0.998779	--	PREDICTED: protein C3orf33 [Dufourea novaeangliae]	-	-	-	-	-	GO:0005524//ATP binding;GO:0016787//hydrolase activity	-	--
ncbi_413946	96	74	316	208	157	450	5.953	7.254	15.408	8.695	17.03	20.352	9.53833	15.359	0.687275	0.137823	0.998779	Mef2	PREDICTED: myocyte-specific enhancer factor 2 isoform X1 [Apis mellifera]	Environmental Information Processing;Environmental Information Processing;Human Diseases;Environmental Information Processing;Organismal Systems	Signal transduction;Signal transduction;Cardiovascular disease;Signal transduction;Endocrine system	ko04013//MAPK signaling pathway - fly;ko04022//cGMP-PKG signaling pathway;ko05418//Fluid shear stress and atherosclerosis;ko04371//Apelin signaling pathway;ko04928//Parathyroid hormone synthesis, secretion and action	K09260;K09260;K09260;K09260;K09260	GO:0005575//cellular_component;GO:0005622//intracellular;GO:0005623//cell;GO:0005634//nucleus;GO:0043226//organelle;GO:0043227//membrane-bounded organelle;GO:0043229//intracellular organelle;GO:0043231//intracellular membrane-bounded organelle;GO:0044424//intracellular part;GO:0044464//cell part	GO:0000976//transcription regulatory region sequence-specific DNA binding;GO:0000977//RNA polymerase II regulatory region sequence-specific DNA binding;GO:0000981//RNA polymerase II transcription factor activity, sequence-specific DNA binding;GO:0000982//transcription factor activity, RNA polymerase II core promoter proximal region sequence-specific binding;GO:0001012//RNA polymerase II regulator…	GO:0000003//reproduction;GO:0000122//negative regulation of transcription from RNA polymerase II promoter;GO:0000768//syncytium formation by plasma membrane fusion;GO:0001505//regulation of neurotransmitter levels;GO:0002064//epithelial cell development;GO:0002065//columnar/cuboidal epithelial cell differentiation;GO:0002066//columnar/cuboidal epithelial cell development;GO:0002376//immune system…	SRF
ncbi_725477	1041	603	950	867	413	1163	56.573	48.739	40.772	31.608	41.043	45.547	48.6947	39.3993	-0.305593	0.137869	0.998779	TMEM245	PREDICTED: transmembrane protein 245 isoform X1 [Apis mellifera]	-	-	-	-	GO:0005575//cellular_component;GO:0005623//cell;GO:0005886//plasma membrane;GO:0016020//membrane;GO:0016021//integral component of membrane;GO:0031224//intrinsic component of membrane;GO:0044425//membrane part;GO:0044464//cell part;GO:0071944//cell periphery	GO:0000166//nucleotide binding;GO:0003674//molecular_function;GO:0003824//catalytic activity;GO:0005215//transporter activity;GO:0005488//binding;GO:0005515//protein binding;GO:0005524//ATP binding;GO:0008144//drug binding;GO:0015399//primary active transmembrane transporter activity;GO:0015405//P-P-bond-hydrolysis-driven transmembrane transporter activity;GO:0016462//pyrophosphatase activity;GO:…	GO:0003008//system process;GO:0006810//transport;GO:0007275//multicellular organism development;GO:0007600//sensory perception;GO:0008150//biological_process;GO:0009555//pollen development;GO:0009653//anatomical structure morphogenesis;GO:0009987//cellular process;GO:0010152//pollen maturation;GO:0010208//pollen wall assembly;GO:0010584//pollen exine formation;GO:0010927//cellular component assem…	--
ncbi_726335	852	587	1152	724	408	1223	38.168	38.688	40.449	21.741	33.045	38.76	39.1017	31.182	-0.326517	0.138107	0.998779	cbfa2t2	PREDICTED: protein CBFA2T2 isoform X1 [Apis mellifera]	-	-	-	-	-	GO:0043169//cation binding	GO:0010468//regulation of gene expression	--
ncbi_410485	3374	1358	2241	2420	1043	2406	165.047	98.92	86.7	79.438	93.429	84.902	116.889	85.923	-0.444023	0.138391	0.998779	Tmtc3	PREDICTED: transmembrane and TPR repeat-containing protein CG4050-like [Apis mellifera]	-	-	-	-	GO:0005575//cellular_component;GO:0005622//intracellular;GO:0005623//cell;GO:0005737//cytoplasm;GO:0005783//endoplasmic reticulum;GO:0012505//endomembrane system;GO:0016020//membrane;GO:0016021//integral component of membrane;GO:0031224//intrinsic component of membrane;GO:0043226//organelle;GO:0043227//membrane-bounded organelle;GO:0043229//intracellular organelle;GO:0043231//intracellular membra…	GO:0005215//transporter activity;GO:0005515//protein binding;GO:0033130//acetylcholine receptor binding;GO:0042802//identical protein binding;GO:0043495//protein anchor	GO:0001763//morphogenesis of a branching structure;GO:0002009//morphogenesis of an epithelium;GO:0003401//axis elongation;GO:0006950//response to stress;GO:0007268//synaptic transmission;GO:0007275//multicellular organism development;GO:0008150//biological_process;GO:0009653//anatomical structure morphogenesis;GO:0009791//post-embryonic development;GO:0009887//organ morphogenesis;GO:0009888//tiss…	--
ncbi_100577719	249	75	116	151	55	90	14.474	6.492	5.333	5.89	5.854	3.774	8.76633	5.17267	-0.761065	0.138432	0.998779	gefD	Ras guanine nucleotide exchange factor Y [Eufriesea mexicana]	-	-	-	-	-	-	GO:0043087//regulation of GTPase activity	--
ncbi_100576717	182	137	314	234	137	843	5.104	5.721	6.964	4.404	7.035	17.054	5.92967	9.49767	0.679622	0.138478	0.998779	--	PREDICTED: restin homolog [Apis mellifera]	-	-	-	-	GO:0000228//nuclear chromosome;GO:0000775//chromosome, centromeric region;GO:0000776//kinetochore;GO:0000777//condensed chromosome kinetochore;GO:0000779//condensed chromosome, centromeric region;GO:0000781//chromosome, telomeric region;GO:0000784//nuclear chromosome, telomeric region;GO:0000785//chromatin;GO:0000790//nuclear chromatin;GO:0000793//condensed chromosome;GO:0005575//cellular_compone…	GO:0001085//RNA polymerase II transcription factor binding;GO:0001102//RNA polymerase II activating transcription factor binding;GO:0002039//p53 binding;GO:0003674//molecular_function;GO:0003676//nucleic acid binding;GO:0003677//DNA binding;GO:0003684//damaged DNA binding;GO:0003690//double-stranded DNA binding;GO:0003712//transcription cofactor activity;GO:0005488//binding;GO:0005515//protein bi…	GO:0000018//regulation of DNA recombination;GO:0000075//cell cycle checkpoint;GO:0000076//DNA replication checkpoint;GO:0000077//DNA damage checkpoint;GO:0000278//mitotic cell cycle;GO:0000726//non-recombinational repair;GO:0001932//regulation of protein phosphorylation;GO:0001933//negative regulation of protein phosphorylation;GO:0002637//regulation of immunoglobulin production;GO:0002639//posit…	--
ncbi_102653655	29	15	47	16	53	111	0.574	0.442	0.735	0.212	1.92	1.543	0.583667	1.225	1.06957	0.138512	0.998779	--	PREDICTED: mucin-19-like isoform X3 [Apis mellifera]	-	-	-	-	-	GO:0004553//hydrolase activity, hydrolyzing O-glycosyl compounds;GO:0097367//carbohydrate derivative binding	GO:0006026//aminoglycan catabolic process;GO:0044238//primary metabolic process	--
ncbi_102655765	38	31	34	38	4	29	6.944	8.436	4.914	4.66	1.339	3.823	6.76467	3.274	-1.04696	0.138605	0.998779	Dnajc4	PREDICTED: chaperone protein dnaJ 72-like [Bombus terrestris]	-	-	-	-	GO:0005575//cellular_component;GO:0016020//membrane	GO:0003674//molecular_function;GO:0005488//binding;GO:0005515//protein binding;GO:0005524//ATP binding;GO:0051082//unfolded protein binding	GO:0000003//reproduction;GO:0006457//protein folding;GO:0007034//vacuolar transport;GO:0007276//gamete generation;GO:0007283//spermatogenesis;GO:0008150//biological_process;GO:0009408//response to heat;GO:0009987//cellular process;GO:0019953//sexual reproduction;GO:0022414//reproductive process;GO:0030001//metal ion transport;GO:0032501//multicellular organismal process;GO:0032504//multicellular …	--
ncbi_726007	194	107	277	249	152	447	12.716	10.523	14.503	10.974	18.61	21.285	12.5807	16.9563	0.430616	0.138614	0.998779	Scm	PREDICTED: polycomb protein Scm isoform X1 [Apis mellifera]	-	-	-	-	-	GO:0046914//transition metal ion binding	GO:0010468//regulation of gene expression	--
ncbi_410689	8345	3745	4553	5981	2562	4562	235.727	146.467	86.335	116.22	112.416	78.59	156.176	102.409	-0.608838	0.138802	0.998779	Elavl2	PREDICTED: ELAV-like protein 3 isoform X1 [Apis mellifera]	-	-	-	-	-	GO:0003676//nucleic acid binding	-	--
ncbi_724861	156	149	226	202	217	407	5.816	8.27	6.661	5.05	14.809	10.94	6.91567	10.2663	0.569981	0.13881	0.998779	MAFA	PREDICTED: transcription factor Maf isoform X1 [Apis mellifera]	-	-	-	-	GO:0043231//intracellular membrane-bounded organelle	GO:0001071//nucleic acid binding transcription factor activity;GO:0003677//DNA binding	GO:0010468//regulation of gene expression;GO:0034645//cellular macromolecule biosynthetic process	--
ncbi_409799	400	243	350	548	243	620	44.404	40.169	30.729	40.822	49.397	49.65	38.434	46.623	0.278659	0.139292	0.998779	ATXN7L3	PREDICTED: ataxin-7-like protein 3 [Apis mellifera]	-	-	-	-	GO:0000123//histone acetyltransferase complex;GO:0000124//SAGA complex;GO:0005575//cellular_component;GO:0005622//intracellular;GO:0005623//cell;GO:0005634//nucleus;GO:0005635//nuclear envelope;GO:0005643//nuclear pore;GO:0005654//nucleoplasm;GO:0005737//cytoplasm;GO:0012505//endomembrane system;GO:0031248//protein acetyltransferase complex;GO:0031967//organelle envelope;GO:0031974//membrane-encl…	GO:0003674//molecular_function;GO:0003712//transcription cofactor activity;GO:0003713//transcription coactivator activity;GO:0005488//binding;GO:0005515//protein binding;GO:0008047//enzyme activator activity;GO:0030234//enzyme regulator activity;GO:0030374//ligand-dependent nuclear receptor transcription coactivator activity;GO:0043167//ion binding;GO:0043169//cation binding;GO:0046872//metal ion…	GO:0006139//nucleobase-containing compound metabolic process;GO:0006325//chromatin organization;GO:0006351//transcription, DNA-templated;GO:0006355//regulation of transcription, DNA-templated;GO:0006357//regulation of transcription from RNA polymerase II promoter;GO:0006403//RNA localization;GO:0006464//cellular protein modification process;GO:0006508//proteolysis;GO:0006513//protein monoubiquiti…	--
[truncated: 9,893 more rows]
